# Supplementary material for: Exosomal circ‐0100519 promotes breast cancer progression via inducing M2 macrophage polarisation by USP7/NRF2 axis
Source: Clin Transl Med. 2024 Aug 6;14(8):e1763. doi: 10.1002/ctm2.1763 (PMC11303452; doi:10.1002/ctm2.1763)
Supplement: Supplementary file 4 — Supporting Information [file CTM2-14-e1763-s008.xlsx]

## Sheet: table1
Tissue_ID	ID	age	Clinical_stage	IHCsubtype	PAM50	menopause	PAM50.subtype	sample.count	lib.size	original_shape_VoxelVolume	hypox.score	Absolute score	T cells CD8	T cells CD4 memory resting	T cells CD4 memory activated	M0	M1	M2	hsa_circ_0100519 abundance	circ.abund
T029301	29301	39	IIA	LumB	LumA	YES	LumA	107032	5.30834e+07	2069	-42.7792	1.16505	0.0996225	0.330493	0	0	0.0629527	0.364627	0.159228	2.0163
T0612639	612639	51	IIB	LumB	Basal	YES	LumA	43775	5.71161e+07		15.2525	4.02234	0.911255	0.607494	0	0.674675	0.229564	0.398251	0.0962228	0.766422
T0621671	621671	53	IIA	LumB	LumA	YES	LumB	44523	5.44359e+07	4616	65.6193	1.14931	0.0259977	0.19748	0	0.314023	0.00272745	0.427793	0	0.817898
T0654125	654125	46	IA	LumB	LumB	YES	LumA	141188	7.58021e+07	3041	-12.3257	1.96322	0.104333	0.259135	0	0.103303	0.0144283	0.926574	0.0310567	1.86259
T0682658	682658	66	IIA	Her2-positive	LumA	NO	LumB	53986	5.16998e+07	1241	36.1269	1.14822	0.0673634	0.28464	0	0	0.0562424	0.34154	0.105831	1.04422
T075869	75869	38	IIB	LumB	LumB	YES	Her2	92721	5.47808e+07	3974	-27.6109	1.14691	0.0257025	0.216943	0	0.185713	0.0927148	0.317972	0.227527	1.69258
T0760652	760652	63	IA	LumB	LumA		LumB	59071	5.59523e+07	2558	2.8037	1.29756	0.0356469	0.249054	0.0222612	0.264793	0.0533439	0.364049	0.227892	1.05574
T0776801	776801	58	IIA	LumB	Her2		Her2	63666	6.79619e+07	6266	5.78005	1.64818	0.142804	0.225029	0	0.279914	0.130259	0.308408	0.450003	0.936789
T0846753	846753	47	IIB	LumB	LumA	YES	LumA	18191	6.90054e+07		-35.7965	1.55633	0.034832	0.295745	0	0.735112	0.0407846	0.311306	0	0.263617
T0858073	858073	56	IA	LumB	Basal	NO	LumA	34825	4.14189e+07	2120	36.5389	1.21989	0.0706008	0.400276	0	0.0738372	0.029466	0.225742	0.103455	0.8408
T0868260	868260	70	IIIC	Triple-negative	Basal	NO	Basal	67316	4.91793e+07	137	39.0556	2.5498	0.185815	0.367919	0.0116166	0.078356	0.134583	0.860031	0.0705183	1.36879
T0889749	889749	53	IIA	LumB	Normal	NO	LumA	18894	4.90376e+07		-17.828	2.95825	0.476849	0.647815	0.0200867	0	0.1949	1.03527	0.0576436	0.385296
T0928091	928091	35	IIA	Her2-positive	LumB	YES	Basal	62805	6.02993e+07		102.786	1.09608	0.0623852	0.143473	0	0.333147	0.161911	0.09274	0.0965137	1.04155
T0935576	935576	49	IIA	LumB	LumA	YES	LumA	67918	4.77287e+07	1184	-37.4537	1.91265	0.139568	0.0152561	0	0.928869	0.0395902	0.396886	0.0433378	1.423
T103895	103895	48	IA	LumB	LumB	YES	LumB	24097	6.36764e+07	1448	-17.4031	1.54256	0.108692	0.384727	0.0112033	0.253299	0.0387818	0.321869	0	0.378429
T111520	111520	47	IA	LumA	Basal	NO	Normal	44066	6.33923e+07	1301	-46.7017	2.15707	0.0974014	0.389908	0.0177923	0.592751	0.0412617	0.615614	0.10207	0.695132
T124674	124674	66	IA	LumB	LumA	NO	LumA	77688	5.93422e+07	1263	-36.1294	1.54286	0.0662582	0.272524	0	0.142295	0.0985541	0.466422	0.133648	1.30915
T129666	129666	64	IA	LumB	LumB	NO	LumA	21923	4.39025e+07		-52.4812	1.94763	0.0639276	0.493632	0.00177089	0.422371	0.0217924	0.517087	0	0.499356
T138227	138227	54	IA	Her2-positive	Her2		Her2	22516	4.10731e+07		-60.412	2.41331	0.158202	0.582884	0.0170133	0.334419	0	0.255182	0	0.548193
T140523	140523	51	IIA	Her2-positive	LumA	YES	Normal	79850	41474065	5467	-62.6674	2.8896	0.113284	0.850501	0.0813737	0.280069	0.123439	0.48816	0.393327	1.9253
T169809	169809	35	IIIA	LumB	Basal	YES	Normal	30981	3.96889e+07	10468	-52.6813	1.3464	0	0.561773	0.0302112	0.0478767	0.0617822	0.214841	0	0.780596
T169929	169929	35	IIIA	Triple-negative	Basal	YES	Basal	65171	5.65826e+07	15525	53.9739	1.2657	0.0234974	0.290933	0.0113004	0.375469	0.0834726	0.174954	0	1.15178
T175711	175711	52	IA	Triple-negative	Her2	YES	Her2	67539	5.90436e+07	1279	-7.24154	3.97429	0.183928	0.85976	0.0376199	1.2596	0.105958	0.785361	0.16489	1.14388
T177847	177847	69	IIB	Her2-positive	Her2	NO	Her2	72191	4.73314e+07	4887	-8.43187	2.21133	0.0877022	0.390782	0	0.508625	0.176631	0.603542	0.386089	1.52522
T182940	182940	40	IIA	LumA	Basal	YES	Basal	52050	5.18751e+07	31118	15.121	1.3216	0.0321074	0.267235	0	0.120936	0	0.434848	0.108267	1.00337
T183009	183009	51	IA	LumB	Basal	YES	Basal	57078	4.9732e+07	1390	-22.9728	4.6149	0.935677	0.522783	0.0218541	0.85948	0.329508	0.553256	0.0733387	1.14771
T183433	183433	44	IIA	LumB	LumA	YES	LumA	30720	4.70116e+07	6265	52.9982	1.48438	0.0249877	0.445224	0	0.305337	0.0702131	0.328317	0.0705502	0.653456
T184347	184347	48	IIB	LumB	Basal	YES	LumB	33565	6.22601e+07	3928	29.9629	2.22512	0.172284	0.663992	0.0006	0.427355	0.133519	0.341391	0.120774	0.539109
T184360	184360	45	IIB	LumB	LumA	YES	LumA	154806	5.67629e+07	3710	-45.0999	1.64505	0.126549	0.489714	0	0.0938192	0.0714945	0.362819	0.651155	2.72724
T186058	186058	49	IA	LumB	Her2	YES	Her2	111357	5.79701e+07	1818	-57.9421	4.16383	0.308197	1.39797	0.0602919	0.58135	0.286714	0.695152	0.927033	1.92094
T186238	186238	66	IIA	Triple-negative	Basal	NO	Basal	34489	7.8338e+07	9107	-6.66365	2.53718	0	0.703915	0	0.653744	0.145844	0.655808	0.0272995	0.440259
T186254	186254	31	IIA	LumB	LumB	YES	LumB	45197	5.1267e+07	2043	36.001	1.64669	0.204227	0.670054	0	0.0820187	0.0414686	0.284099	0.0442382	0.881601
T186748	186748	43	IIA	LumB	Her2	YES	Her2	32420	4.91095e+07	5266	0.766745	1.73622	0.157503	0.449045	0.0371913	0.413749	0.138509	0.221453	0.0802124	0.660158
T186932	186932	39	IA	LumB	LumB	YES	LumA	66774	3.95412e+07	3271	-58.948	1.51463	0.0160568	0.388794	0	0.405161	0.0292351	0.457773	0	1.68872
T186949	186949	54	IIIA	LumB	LumA	NO	LumA	28358	4.66881e+07	6376	-46.3342	1.54593	0.0106203	0.491415	0	0.378107	0.00573204	0.305035	0	0.607393
T187696	187696	46	IIA	Her2-positive	Normal	YES	Normal	24013	4.70387e+07		-51.7294	1.40407	0.015311	0.423451	0	0.132531	0.00863568	0.369643	0.0774512	0.510494
T187704	187704	45	IIA	LumB	LumA	YES	LumA	47027	4.56713e+07	5606	-5.5054	1.37902	0.104713	0.287682	0	0	0.0371707	0.432396	0.111668	1.02968
T187978	187978	58	IA	Triple-negative	Basal	NO	Basal	119796	5.81912e+07	4491	-42.4402	2.86021	0.342236	0.834751	0.0973876	0.288444	0.206933	0.557759	0.324081	2.05866
T188364	188364	50	IA	LumB	LumB		LumB	36360	5.85844e+07	5347	33.6938	1.25254	0.085125	0.412665	0.00380412	0.180983	0.0419209	0.323829	0.0188152	0.620643
T188442	188442	42	IIB	Triple-negative	Her2	YES	Her2	40859	5.97267e+07	8768	-34.6217	1.38231	0.0393843	0.264382	0	0.270169	0.0858218	0.447284	0.0706535	0.6841
T188664	188664	35	IIA	LumB	LumB	YES	LumB	25732	4.32952e+07	3700	-8.05032	0.81288	0	0.360142	0	0	0.0115268	0.182965	0	0.594339
T188719	188719	53	IIIC	LumB	LumB	NO	LumB	30325	7.58868e+07	32531	28.0085	1.88358	0.258909	0.0633164	0	0.278131	0.0672331	0.431067	0	0.399609
T188750	188750	45	IIIA	LumB	Basal	YES	Basal	33838	4.27592e+07	8360	-79.0141	1.3733	0.0525534	0.499662	0.0030746	0.0680483	0.102152	0.331705	0	0.791362
T188794	188794	41	IIA	LumB	LumB	YES	LumB	25022	4.5463e+07	5106	-65.0573	0.489839	0	0.126974	0	0.0461673	0.0107813	0.142364	0.134803	0.550381
T189117	189117	54	IIB	Triple-negative	Her2	YES	Her2	63118	6.59129e+07	4251	34.3635	1.86786	0.235308	0.623639	0	0.0513846	0.232558	0.39383	0.0497975	0.957597
T189762	189762	40	IA	LumB	LumB	YES	LumB	111864	5.68558e+07	1280	-29.0185	3.92988	0.238422	0.961692	0.0971494	0.62545	0.284054	0.669552	0.426775	1.9675
T189840	189840	43	IIIA	LumB	Basal	YES	Her2	36381	3.58252e+07	2105	-80.0108	2.71588	0.303869	0.941246	0.139108	0.279968	0.114598	0.261612	0.403567	1.01551
T189939	189939	36	IIIA	LumB	LumB	YES	LumB	69475	5.92593e+07	12948	30.0163	1.42934	0.0366068	0.333845	0	0.0720355	0.0551383	0.307456	0.0550107	1.17239
T189998	189998	52	IA	LumA	LumA	YES	LumA	44585	5.50234e+07	1323	60.4194	1.73647	0.29408	0.150767	0	0.185565	0	0.254403	0.0193115	0.810292
T190121	190121	44	IIA	LumB	LumA	YES	LumA	62220	4.19658e+07	1450	31.8238	1.25489	0.0859952	0.412796	0.0005	0.0332342	0.0572244	0.380008	0.0824002	1.48264
T190272	190272	49	IIA	LumB	LumA	YES	LumB	77104	5.70093e+07	5552	-50.6492	1.1298	0.0227563	0.136774	0.0003	0.26225	0.0152036	0.363622	0.111395	1.35248
T190937	190937	55	IIA	LumB	LumB	NO	LumB	35949	2.56153e+07	14339	-50.0929	4.04041	0.796845	1.268	0.160412	0.662858	0.250737	0.41062	1.32656	1.40342
T191540	191540	54	IIA	LumB	LumB	YES	LumB	52209	5.01068e+07	2746	35.3732	1.7476	0.149949	0.598215	0.0140318	0.128273	0.0858867	0.402017	0.130017	1.04195
T191642	191642	43	IIA	LumB	LumB	YES	LumB	72041	5.172e+07	534	-0.157261	2.18441	0.0822521	0.542713	0.0394196	0.106656	0.0542202	0.855476	0.162662	1.3929
T192022	192022	41	IA	LumB	LumA	YES	LumB	18197	4.8654e+07	3574	-35.5683	1.79289	0.160243	0.32504	0.00282186	0.578601	0.0809392	0.31198	0.153106	0.374008
T192694	192694	61	IIB	LumB	LumB		LumB	45035	4.60268e+07	7409	46.7533	0.976386	0.0384335	0.193326	0	0.0714524	0.0662261	0.3411	0	0.978452
T192708	192708	45	IA	LumB	LumA	YES	LumA	20988	5.43806e+07	4322	31.1361	2.1983	0.307467	0.427667	0	0.599957	0.0505492	0.223598	0	0.385947
T192760	192760	50	IA	LumB	Her2	NO	Her2	62147	6.81618e+07		0.0349462	1.95882	0.1853	0.552597	0.0774229	0.282762	0.0570573	0.384106	0.135864	0.911757
T193109	193109	55	IA	Her2-positive	Her2	NO	Her2	71569	6.86958e+07	660	15.2754	1.62139	0.0548478	0.32761	0.00185807	0.213383	0.107807	0.514964	0.171868	1.04182
T193237	193237	46	IIA	LumA	LumA	YES	LumB	67405	4.50476e+07	1436	-7.66152	0.957267	0.0444404	0.226778	0	0	0.0181279	0.393832	0.0234366	1.49631
T194046	194046	52	IIA	LumB	LumB	NO	LumB	37836	5.36616e+07	5233	45.3566	2.18252	0.334395	0.756394	0.035875	0.0930734	0.106495	0.35741	0.0603748	0.705085
T194368	194368	58	IIA	LumB	Basal		LumB	41879	5.78067e+07	9553	22.9079	3.02449	0.540101	1.04783	0.0106194	0.122279	0.178305	0.386742	0.185978	0.724466
T194560	194560	41	IA	Triple-negative	Basal	YES	Basal	103059	48013201	7726	-16.225	2.38488	0.0158089	0.476586	0.00184613	0.304594	0	0.581432	0.0490993	2.14647
T194713	194713	47	IIIA	LumB	LumA	YES	LumA	16384	3.68674e+07	6373	-35.9039	0.975602	0.0565866	0.225423	0	0.105048	0.0190977	0.271572	0	0.444403
T194740	194740	37	IA	LumB	LumB	YES	LumB	59473	5.83862e+07	8004	48.34	0.800139	0	0.189353	0	0.204501	0.0361325	0.20129	0.241602	1.01861
T194808	194808	35	IIA	LumB	Basal	YES	Normal	57091	4.80778e+07	1367	10.5145	2.40958	0.380457	0.475892	0	0.083024	0.0205265	0.544833	0.0971766	1.18747
T194886	194886	36	IA	LumB	Normal	YES	LumA	51383	6.57918e+07	1021	-16.1002	1.77208	0	0.53339	0	0.343574	0	0.288927	0.0159197	0.780994
T195525	195525	65	IIA	Her2-positive	Basal	NO	Basal	70578	5.17906e+07	5170	29.6588	1.29338	0.088978	0.29804	0	0.230013	0.0216207	0.176262	0	1.36276
T195608	195608	61	IIA	LumB	Basal	NO	Basal	32566	5.96918e+07	7400	31.4927	1.48516	0.0381561	0.276089	0	0.126356	0.00617294	0.761279	0.0199888	0.545569
T196050	196050	43	IIA	LumB	Basal	YES	LumB	39582	5.96257e+07		51.9092	1.13342	0	0.241687	0	0.25615	0.0407945	0.401468	0.136603	0.663842
T196410	196410	66	IIA	LumB	LumB	NO	LumB	28876	5.25748e+07	2778	-18.801	2.73433	0.476033	0.775973	0.0301648	0.402198	0.102973	0.26235	0.0193297	0.549236
T196663	196663	46	IIA	Her2-positive	Her2	YES	Her2	39304	5.8044e+07	3829	-42.1966	0.818195	0	0.150762	0	0.238702	0.00265834	0.0858501	0.195127	0.677141
T196771	196771	48	IIA	LumB	LumA	YES	LumA	52206	5.20981e+07	4201	8.82294	0.982226	0.0792725	0.220739	0	0.229899	0.00795486	0.207594	0	1.00207
T197302	197302	36	IIIA	LumB	LumA	YES	LumA	99235	5.77945e+07	2957	-23.2196	1.93406	0.02678	0.432445	0	0.577468	0.0613007	0.445365	0.338627	1.71703
T197364	197364	54	IA	Her2-positive	Normal	NO	Normal	27010	5.24966e+07		-64.7939	2.50756	0.160974	0.854206	0.0542395	0.0580397	0.091679	0.419309	0.0150621	0.51451
T197906	197906	53	IA	Triple-negative	Her2	YES	Her2	67055	5.54062e+07	2708	29.6539	1.95825	0.135442	0.450594	0.0356415	0.376526	0.19866	0.49911	0.430855	1.21024
T197972	197972	57	IA	Triple-negative	Basal	NO	Basal	65572	54312961	2895	-0.375335	3.2065	0.492416	0.954914	0.0285233	0.252759	0.471539	0.414662	0.800208	1.2073
T199200	199200	52		Her2-positive	Her2	NO	Her2	51166	5.53941e+07	4938	23.7536	2.93206	0.348346	0.791112	0	0.422796	0.264923	0.396298	0.133795	0.923673
T199340	199340	32	IA	Triple-negative	Basal	YES	Basal	58938	6.30736e+07	4552	90.8494	1.76983	0.0673125	0.373931	0	0.559446	0.270069	0.187048	0.0511388	0.934433
T199983	199983	39	IIIC	LumB	LumA	YES	LumA	63164	4.69028e+07	6382	-13.462	3.07387	0.351827	0.607463	0	0.0518203	0.178914	1.09169	0.0966583	1.3467
T200167	200167	61	IIA	Triple-negative	Basal		Basal	49967	4.50844e+07	4418	-15.1986	2.5826	0.279674	0.808335	0	0.307613	0.206607	0.340757	0.22894	1.1083
T200437	200437	65	IIB	LumB	LumA	NO	LumA	24896	4.40606e+07	3805	-72.3737	1.9691	0.221784	0.714565	0	0	0.0813886	0.440077	0	0.56504
T201132	201132	47	IA	Triple-negative	Basal	YES	Basal	55911	5.22106e+07	5638	118.32	2.06714	0.102879	0.469123	0.0282283	0.2851	0.144758	0.475626	0.162446	1.07087
T201386	201386	65	IIB	LumB	LumA	NO	LumA	34956	62286901	9063	-10.1057	0.934781	0.0250025	0.207024	0	0.0802997	0.0624222	0.281534	0	0.561209
T201409	201409	61	IA	LumB	LumB	NO	LumB	86975	5.54419e+07	3122	-28.4125	1.39469	0.0957185	0.295017	0	0.0899089	0.0758407	0.460629	0.527057	1.56876
T201612	201612	43	IA	LumB	Her2	YES	LumB	45608	5.82228e+07	1672	82.0755	2.38863	0.193334	0.603201	0	0.667282	0.115259	0.387506	0.157187	0.783335
T201705	201705	78	IIIA	LumB	Her2	NO	Her2	42152	4.85877e+07	4175	-63.0712	3.73776	0.450845	1.28342	0.0133422	0.430985	0.205769	0.751489	0	0.867545
T201806	201806	45	IIA	LumB	LumA	YES	LumA	20915	4.85304e+07	1484	-40.6088	1.27906	0.0368142	0.358793	0	0.400217	0.0539684	0.218231	0	0.430967
T201811	201811	48	IA	LumB	LumA	YES	LumA	117109	6.13641e+07	873	-16.7243	1.94243	0.268671	0.0258837	0	0.608708	0.0055015	0.311662	0.124193	1.90843
T202645	202645	58	IIB	triple-negative	Basal	NO	Normal	29251	3.85252e+07		-73.0536	3.31909	0.31315	1.33863	0.0898069	0.302172	0.1159	0.540504	0	0.75927
T202659	202659	40	IA	LumB	LumA	YES	LumA	97025	6.06764e+07	1852	-9.60661	1.41006	0.0951997	0.317136	0.00417756	0.141354	0.0692398	0.273402	0.20303	1.59906
T203207	203207	42	IIB	LumB	Normal	YES	Normal	55755	5.59592e+07	6923	61.4183	2.17377	0.0986497	0.280153	0	0.0578931	0	0.544883	0.12047	0.99635
T205359	205359	50	IA	Her2-positive	Her2	YES	Her2	81408	5.17755e+07	2745	-11.7061	2.44878	0.21223	0.787151	0.0757169	0.200713	0.366985	0.372868	0.424045	1.57233
T205806	205806	42	IIIA	LumB	Her2	YES	Her2	30840	5.42183e+07	4011	-0.00160457	0.776621	0.0403913	0.0864335	0	0.28007	0.0252534	0.127412	0.133024	0.568812
T205946	205946	45	IIA	LumB	LumA	YES	LumA	34732	4.71414e+07	8000	-39.9922	1.36863	0.0834848	0.423204	0	0	0.0660932	0.272707	0	0.736763
T206082	206082	64	IIIA	LumB	LumB	NO	LumB	51711	5.92326e+07	14458	14.6216	2.69108	0.347566	0.78517	0.00628299	0.448945	0.126888	0.439286	0.140955	0.873017
T206237	206237	40	IIA	LumB	Basal	YES	LumA	44125	38943128	17519	-45.3924	2.75425	0.272429	0.951287	0.052852	0.0450329	0.0315465	0.931353	0.151811	1.13306
T206542	206542	46	IIB	LumB	LumA	YES	LumA	79359	4.23879e+07	4179	-43.9042	1.41629	0.0803582	0.384108	0	0.0560152	0.0376986	0.510276	0.0262001	1.87221
T206909	206909	54	IIIC	Her2-positive	Basal	NO	Her2	61101	4.80224e+07	14519	2.92443	2.69676	0.403973	0.419828	0.171039	0.288023	0.360518	0.45871	0.690029	1.27234
T207082	207082	48	IIA	LumB	LumB	YES	LumB	44660	6.20568e+07	4556	9.4667	0.706604	0	0.169298	0	0.0470083	0	0.219543	0.0184507	0.719663
T207592	207592	45	IA	Her2-positive	Her2	YES	Her2	89411	5.1812e+07		-26.3476	3.31611	0.15082	0.838208	0.00963715	0.839416	0.326813	0.562019	0.443967	1.72568
T207598	207598	65	IIA	Her2-positive	Basal	NO	Basal	50936	6.43547e+07	5665	91.6811	1.70857	0.069502	0.346443	0.0263157	0.384331	0.0643112	0.402611	0.0876246	0.791489
T208803	208803	64	IA	LumB	Normal	NO	LumA	23539	4.15245e+07	1109	-79.0054	1.0023	0.0105689	0.465752	0	0	0	0.252409	0	0.566871
T208807	208807	68	IIIC	Triple-negative	Basal	NO	Basal	44424	4.81951e+07	12694	79.3079	3.31727	0.166888	1.0281	0.096702	0.0482874	0.079332	1.02409	0.355132	0.921754
T209101	209101	55	IIB	LumB	LumA	YES	LumA	27323	5.01346e+07	3544	-18.3478	0.693427	0.0479333	0.0972318	0	0	0.0316509	0.259118	0.042388	0.544992
T209315	209315	47	IIB	LumB	LumB	YES	LumB	36046	5.02453e+07	14668	-24.4952	1.47714	0.114485	0.523771	0	0.13547	0.157289	0.171985	0.160401	0.717401
T209786	209786	71	IIIA	Her2-positive	Her2	NO	Her2	48179	5.42998e+07	17063	130.012	1.59467	0.0805148	0.427143	0.0724012	0.00290349	0.217385	0.442029	0.160051	0.887277
T209862	209862	62	IIIA	Her2-positive	LumA	NO	Normal	118310	4.62382e+07	1234	-22.6554	3.63428	0.0553843	0.400253	0	1.85788	0.178401	0.558502	0.725175	2.5587
T209989	209989	42	IIA	Triple-negative	Basal	YES	Basal	84938	5.42393e+07	3491	-43.6496	3.95428	0.489405	1.02741	0.148751	0.386189	0.41918	0.858109	0.774445	1.56599
T210121	210121	39	IIA	Triple-negative	Basal	YES	Basal	45044	5.74006e+07	3448	14.0113	1.61929	0.133094	0.46104	0.0241393	0.391425	0.1499	0.181266	0	0.78473
T210151	210151	52	IIA	Her2-positive	Her2	NO	Her2	65932	5.59518e+07	1629	-47.9551	2.12961	0.258404	0.234551	0.0228706	0.594193	0.0830199	0.528263	0.0557108	1.17837
T210390	210390	51	IIB	LumB	LumA	NO	LumA	46830	5.71205e+07	6428	57.6943	1.2907	0.0815136	0.326039	0	0.134018	0.0236156	0.414176	0.041222	0.819845
T210724	210724	61	IIIC	LumB	LumB	NO	LumB	52078	5.35662e+07		13.6761	1.65914	0.171365	0.444101	0	0.130166	0.101576	0.264064	0.0213187	0.972217
T210766	210766	54	IIIC	Her2-positive	Her2		Her2	77795	2.52646e+07	139247	-52.3118	2.46361	0.168007	0.820324	0.0454321	0.246796	0.118815	0.538987	0.578264	3.07922
T211229	211229	51	IA	Her2-positive	Her2	NO	Her2	37453	3.98046e+07		25.892	0.6385	0	0.341038	0	0.0403239	0.0517131	0.0742092	0.0636555	0.940922
T211576	211576	50	IA	Her2-positive	Basal	NO	Basal	42146	5.38123e+07		5.94002	0.861579	0.0697563	0.33945	0	0.0389235	0.0248937	0.137444	0	0.783204
T211628	211628	52	IIA	LumB	LumA	YES	LumA	53758	5.5013e+07		-29.1413	1.30137	0.0865934	0.259917	0.002318	0.172766	0.0495567	0.367818	0.0583253	0.977188
T211716	211716	25	IA	Her2-positive	Basal	YES	Basal	58975	7.36263e+07	2800	58.2452	1.20691	0.0595378	0.327627	0	0.150714	0.0868461	0.286986	0.0160317	0.801005
T211850	211850	57	IIA	Her2-positive	Her2	NO	Her2	97584	5.47896e+07	5433	-12.0932	2.31564	0.131555	0.385966	0	0.867857	0.0492709	0.437082	0.326469	1.78107
T211859	211859	40	IIA	LumB	Her2	YES	Her2	106943	5.17581e+07	11702	-43.9446	2.76857	0.365322	0.748132	0.0752922	0.478441	0.203994	0.344001	0.765512	2.06621
T212395	212395	41	IIB	LumB	LumA	YES	LumA	38990	3.96434e+07	3594	90.437	1.40345	0.0614382	0.463888	0.0164984	0.15699	0.0549321	0.169554	0.200423	0.983518
T212688	212688	63	IA	LumB	LumB	NO	LumB	24976	4.71776e+07	7723	-78.8366	3.2625	0.326214	1.12617	0.0279007	0.294128	0.332238	0.45454	0	0.529404
T212734	212734	41	IIA	LumB	LumB	YES	LumB	31157	7.17962e+07	2964	55.2219	1.12774	0.0427477	0.272742	0	0.0996273	0.129594	0.232891	0.058836	0.433964
T212783	212783	50	IIA	Triple-negative	Basal	YES	Basal	107621	4.84227e+07	6291	-23.8339	1.02834	0.0739501	0.203706	0.0203493	0.321364	0.0789066	0.160323	0.114191	2.22253
T212881	212881	42	IIA	LumB	LumB	YES	LumB	78136	5.60325e+07	5909	15.5899	1.68758	0.122953	0.184642	0	0.446005	0.081393	0.322408	0.107922	1.39448
T213186	213186	55	IIA	LumB	LumB	NO	LumB	21184	4.39255e+07		-55.4018	1.15128	0.0914877	0.436464	0	0.0386248	0.0256067	0.273784	0.0670011	0.482271
T213202	213202	33	IIB	LumB	LumA	YES	LumA	38517	5.36501e+07	12125	48.3031	1.73319	0.110373	0.457138	0	0.170807	0.0224213	0.476029	0.0203907	0.717929
T213375	213375	52	IIB	LumB	LumA	NO	LumA	103738	5.19971e+07	6637	-78.9733	0.69098	0.0365617	0.0552564	0	0.0199765	0.0142858	0.18578	0	1.99507
T213391	213391	40	IIA	LumB	Basal	YES	Basal	79220	4.80665e+07	5494	0.737738	1.42514	0.0353964	0.34842	0.0118192	0.246846	0.0552034	0.368406	0.240261	1.64813
T213503	213503	39	IIIA	LumB	LumA	YES	LumA	31218	8.03472e+07	7254	49.1876	1.17106	0.0209647	0.113312	0	0.507344	0.0115434	0.298738	0	0.388539
T213837	213837	47	IIA	LumB	LumA	YES	LumA	26528	4.9939e+07	703	1.69043	1.09607	0.143507	0.295216	0	0.0979944	0.0251597	0.292801	0.0223329	0.531208
T213938	213938	52	IIA	Her2-positive	Her2	YES	Basal	50390	5.59414e+07	2568	15.5628	3.62399	0.663004	0.903933	0.144178	0.603121	0.309637	0.440707	0.362971	0.900764
T214010	214010	38	IIA	LumB	LumB	YES	LumB	25646	8.6117e+07		-45.0906	0.464221	0.00685747	0.0456259	0	0.0468907	0.0053317	0.191788	0	0.297804
T214218	214218	58	IIA	LumB	LumB	NO	LumA	21290	4.83364e+07	24090	-59.1725	0.800158	0.0113629	0.246208	0	0.178141	0.0316537	0.182268	0.13258	0.440455
T214536	214536	57	IIA	Her2-positive	Her2	NO	Her2	47869	5.45208e+07	14434	54.7037	2.34064	0.297942	0.782475	0.0489236	0.275553	0.184655	0.358849	0.0609616	0.877995
T214608	214608	32	IA	Triple-negative	Basal	YES	Basal	66330	8.39609e+07	5264	-40.6197	2.04799	0.28373	0.278377	0	0.283325	0.346256	0.173719	0.0540327	0.790011
T214646	214646	NA	IIIA		Her2	YES	Her2	25396	4.99177e+07		-69.7142	2.09173	0.201204	0.737668	0.0322783	0.0779512	0.0781669	0.573762	0	0.508758
T214753	214753	55	IIIC	Her2-positive	Her2	NO	Her2	112662	6.74655e+07	4881	-34.5729	1.3289	0.0165375	0.203299	0.00769092	0.468036	0.0848126	0.384816	0.516289	1.66992
T214955	214955	47	IA	LumB	LumB	YES	LumB	43865	4.37286e+07	4097	-46.0966	2.70872	0.0871246	1.08358	0.0819956	0.191746	0.303073	0.326938	0.29015	1.00312
T215000	215000	46	IA	LumB	LumB	YES	LumB	82938	4.03651e+07	2985	17.7882	0.672352	0	0.118537	0.0116524	0.304623	0.0207715	0.152986	1.24724	2.0547
T215945	215945	61	IIA	Her2-positive	Her2	NO	Her2	95887	5.94592e+07	11657	10.1616	3.7715	0.0270676	1.34324	0.0749081	0.273986	0.288571	0.888337	1.3976	1.61265
T215960	215960	63	IIIA	LumB	LumB	NO	LumB	36349	5.38737e+07	23723	-71.6653	2.7672	0.294152	0.699923	0.00226378	0.579102	0.284107	0.359603	0.248093	0.674708
T216041	216041	48	IIA	LumB	LumA	YES	LumA	35387	7.06913e+07	11233	64.2569	0.828008	0.0312543	0.236198	0	0.126664	0	0.155488	0.0952429	0.500585
T216253	216253	54	IIA	LumB	LumB	NO	LumB	99696	7.60529e+07	2245	-60.6395	2.72088	0.521885	0.424958	0.155156	0.394421	0.21398	0.463435	0.256111	1.31088
T216260	216260	36	IA	LumB	Normal	YES	Normal	84153	5.55213e+07	6740	12.4302	1.44434	0	0.384123	0	0.301879	0.0285399	0.190531	0.0417217	1.51569
T216302	216302	49	IA	LumB	LumB	YES	LumB	93936	5.56276e+07	2481	6.03475	0.648139	0.0300398	0.136147	0	0.114535	0.0110459	0.211494	0.0790268	1.68866
T216430	216430	31	IA	Triple-negative	Basal	YES	Basal	77940	5.2657e+07		29.3606	1.39358	0.0456057	0.135917	0	0.772138	0.0623056	0.222072	0.436133	1.48014
T216733	216733	53	IA	Triple-negative	Basal	NO	Basal	66364	5.7366e+07	3267	59.4131	2.2861	0.319851	0.68201	0.0723534	0.259266	0.17099	0.374656	0.0604675	1.15685
T216759	216759	63	IA	LumB	LumA		LumA	44062	4.45377e+07		13.8706	1.66406	0.119337	0.272361	0.00593964	0.505508	0.0579706	0.367215	0	0.989318
T216988	216988	51	IIA	LumB	LumA	YES	LumA	85537	7.02745e+07	10132	-36.2896	0.602383	0.0345258	0.11436	0	0.132003	0.00586764	0.116439	0.13811	1.21718
T217155	217155	51	IA	LumA	LumA	NO	LumA	65903	5.65518e+07	434	26.8108	1.67754	0.200171	0.397425	0	0.157495	0.0280698	0.14454	0.0625133	1.16536
T217399	217399	53	IIA	LumB	LumB	NO	LumB	42846	5.41316e+07	7519	126.322	1.80239	0.106196	0.454537	0	0.424002	0.0892586	0.398757	0.121682	0.791516
T217442	217442	51	IIA	Her2-positive	Her2	NO	Her2	82685	5.82448e+07	12515	-36.3246	2.16655	0.0316317	0.502817	0	0.432618	0.216027	0.428861	0.410853	1.41961
T217855	217855	53	IIIA	Triple-negative	Basal	NO	Basal	71693	4.94189e+07	11164	77.3237	1.81104	0.0765437	0.442519	0.0395991	0.352358	0.177476	0.390562	0.307415	1.45072
T217879	217879	47	IIA	LumB	LumA	YES	LumA	50519	4.8524e+07	3214	-51.4717	1.43312	0.0353911	0.513732	0.0031557	0.0379917	0.00794063	0.515581	0.0788655	1.04111
T218471	218471	48	IIA	Triple-negative	Basal	YES	Basal	32039	5.01827e+07	5322	96.5773	0.668193	0.0758733	0.0653711	0	0.179156	0.0180698	0.145169	0.0634599	0.638447
T218881	218881	53	IIIA	LumB	LumA	NO	LumB	47719	5.16445e+07	4642	8.19405	2.28015	0.361576	0.474815	0	0.360254	0.0825393	0.36133	0.0859761	0.923989
T221163	221163	44	IIB	LumB	Normal	YES	LumA	25475	4.10001e+07	4671	-20.4131	1.26955	0.103651	0.467583	0	0.159359	0.064362	0.227761	0	0.62134
T222387	222387	31	IIB	LumB	Basal	YES	LumB	54320	5.21289e+07	1235	17.8642	2.00739	0.153641	0.312554	0	0.141578	0.230415	0.190814	0	1.04203
T223707	223707	65	IA	LumB	LumA	NO	LumB	55261	53412988	1066	-4.27678	2.68531	0.117307	0.696065	0	0.824261	0.10154	0.451863	0.167541	1.0346
T224007	224007	54	IIB	Her2-positive	LumA	NO	Her2	1538	4.68424e+07	4376	27.5269	0.714435	0	0.133017	0	0.320092	0	0.068613	0	0.0328335
T224061	224061	42	IIA	LumB	Basal	YES	Basal	45199	6.1664e+07	16421	94.7284	1.98332	0.088139	0.559841	0	0.41799	0.122781	0.145527	0	0.732989
T224739	224739	49	IA	LumB	Normal	YES	LumA	27107	48018092	1064	-8.21227	2.41918	0.220283	0.475433	0.00734702	0.84005	0.117427	0.122449	0.0650699	0.564516
T224963	224963	48	IIB	LumB	Basal	YES	Basal	236118	7.69574e+07	19794	-24.1473	1.00736	0.0634118	0.238958	0	0.147084	0.0732765	0.303036	0.162448	3.06816
T225000	225000	42	IIA	Triple-negative	Basal	YES	Basal	64258	4.4821e+07	7415	44.9936	3.62394	0.330621	1.18693	0.152389	0.397776	0.260925	0.454607	0.232195	1.43366
T225388	225388	49	IA	LumB	Normal	YES	Normal	97402	4.40716e+07	602	-5.1587	1.32794	0.0874576	0.297268	0	0.0267543	0	0.49583	0.13243	2.21009
T225389	225389	58	IIA	Triple-negative	Her2	NO	Her2	57344	6.41666e+07	10283	89.3868	1.07703	0.0493957	0.315207	0.0228953	0.0277832	0.0679685	0.278058	0	0.893674
T225524	225524	44	IIA	LumB	Normal	YES	LumA	48960	5.61755e+07	2205	30.6221	1.34739	0.147191	0.204886	0	0.446817	0.0236477	0.248243	0.100627	0.871555
T225561	225561	59	IIA	Triple-negative	Basal	NO	Basal	34118	5.97911e+07	5879	64.8765	0.920733	0.0534603	0.131812	0	0.200142	0.0235542	0.294915	0.0352767	0.57062
T225566	225566	68	IIA	Triple-negative	Basal	NO	Basal	41386	5.23689e+07	3812	95.3416	3.11451	0.0480444	0.734085	0.0960445	0	0.205103	0.871512	0.0422347	0.790279
T225713	225713	46	IIB	LumB	LumB	NO	LumB	29961	5.72279e+07	2081	-38.2222	1.11457	0.0583366	0.364837	0.0177456	0	0.0420861	0.320072	0	0.523538
T225833	225833	49	IA	LumA	Normal	YES	Normal	57036	3.49712e+07	1781	22.9267	1.74114	0.0595497	0.128719	0	0	0.00274418	0.80494	0.212209	1.63094
T225861	225861	42	IIA	LumB	LumA	YES	LumA	52626	5.35362e+07	1734	44.2471	1.61093	0.0811439	0.436611	0.0168164	0.0869558	0.0379937	0.545499	0.0425601	0.982998
T225880	225880	47	IA	LumB	Basal	YES	LumB	49330	5.75788e+07	6681	64.3876	2.41966	0.488258	0.912607	0.0402188	0.0999727	0.11486	0.39648	0.0396616	0.856738
T226042	226042	49	IIA	LumB	LumB	YES	Her2	87106	4.1124e+07	5937	-46.612	3.57878	0.514502	0.36874	0.00339344	0.584404	0.351036	0.621895	0.820221	2.11813
T226096	226096	51	IA	LumB	Normal	YES	Normal	157512	5.64052e+07	1460	-58.2707	2.95334	0.528313	1.0666	0.0098406	0.32654	0.225629	0.446024	0.90485	2.79251
T226275	226275	48	IIA	LumA	LumA	YES	LumA	46859	4.94675e+07		22.9082	0.851637	0.0898613	0.257567	0	0.0776845	0.0007	0.0166093	0.0220457	0.947269
T226494	226494	40	IIB	LumB	Normal	YES	LumA	35626	2.91784e+07		21.36	1.63561	0.0713098	0.561647	0.0117855	0.111465	0.112445	0.379632	0.302503	1.22097
T226696	226696	65	IIA	LumB	LumB	NO	LumB	37487	6.50635e+07	967	15.5525	2.51266	0.205359	0.608451	0	0.75569	0.125274	0.380594	0.0836355	0.57616
T226996	226996	55	IA	LumA	LumB	NO	LumA	64679	6.41758e+07	2073	23.5563	1.43689	0.0356343	0.212227	0	0.391171	0.0519626	0.448056	0.262211	1.00784
T227266	227266	56	IA	LumB	LumA	NO	LumB	30883	5.71796e+07	1829	-27.179	1.36301	0.169174	0.174503	0	0.167447	0.0505692	0.360574	0	0.540105
T227319	227319	28	IA	LumB	LumB	YES	LumB	19536	5.46386e+07	1605	-49.931	0.924032	0.10233	0.236673	0	0	0.0204694	0.402083	0	0.357549
T227849	227849	47	IA	LumB	LumB	YES	LumB	45371	5.32891e+07	1710	-6.09803	2.24283	0.120729	0.120961	0	0.824215	0.369273	0.308263	0.45983	0.851412
T228060	228060	58	IA	LumB	Her2	NO	Her2	94713	5.07314e+07	1519	-23.3676	4.2087	0.062101	1.27916	0	0.959489	0.392947	0.68647	0.503617	1.86695
T228075	228075	55	IA	LumB	Basal	NO	Normal	26074	4.70952e+07	2245	-18.4495	1.68809	0.117986	0.267538	0.00388754	0.600845	0.0364727	0.433621	0.101595	0.553645
T228094	228094	62	IIA	LumB	LumA	NO	LumA	25225	5.88696e+07	5983	-56.6056	0.807803	0	0.0266958	0	0.322405	0.00975478	0.148719	0	0.428489
T228156	228156	58	IIB	LumB	LumB	NO	LumB	13192	5.85631e+07	16497	-87.0651	0.117907	0.00669463	0.0125471	0	0	0.00594491	0.054494	0	0.225261
T228288	228288	68	IA	LumB	LumA		LumA	41729	4.15213e+07	3838	42.4385	1.011	0.065895	0.268093	0	0.0149735	0.0445631	0.2789	0.117952	1.005
T228807	228807	60	IIA	LumB	LumB	YES	LumB	43546	6.2237e+07	2042	80.9533	2.03233	0.179614	0.373963	0	0.170524	0.0513097	0.55214	0.0541981	0.69968
T228808	228808	28	IA	LumB	LumB	YES	LumB	46121	4.80663e+07	2751	-6.45193	2.08148	0.18691	0.74689	0	0.30229	0.107059	0.188096	0.0416545	0.959529
T228877	228877	37	IIA	Her2-positive	Her2	YES	Her2	133483	6.00318e+07	6212	-26.6074	0.963474	0.00429789	0.0960289	0	0.32917	0.0611025	0.288124	0.409719	2.22354
T229376	229376	70	IIB	Her2-positive	Her2	NO	Her2	74130	4.54722e+07	5809	-1.35445	2.27434	0.212344	0.681943	0.0443347	0.0436869	0.182423	0.492611	0.381431	1.63023
T229554	229554	48	IA	LumB	LumA	YES	LumA	133875	5.36836e+07	2338	-38.1356	2.12897	0.0726067	0.786419	0.0130379	0.121764	0.125034	0.544217	0.373016	2.49378
T229662	229662	34	IIA	LumA	LumA	YES	LumA	98964	4.93504e+07	1454	1.60239	1.76591	0.130779	0.556529	0	0.0598038	0.0566544	0.436661	0.0453001	2.00533
T229878	229878	49	IIA	LumB	Her2	YES	LumB	36317	5.1906e+07		25.1585	0.790169	0.0591682	0.148212	0	0.141971	0.0708533	0.192683	0.105324	0.699669
T230151	230151	40	IIA	LumB	Basal	YES	LumB	70598	5.47423e+07	3015	23.277	2.49564	0.48577	0.645327	0	0.150941	0.149771	0.403058	0.238587	1.28964
