# Supplementary material for: Exosomal circ‐0100519 promotes breast cancer progression via inducing M2 macrophage polarisation by USP7/NRF2 axis
Source: Clin Transl Med. 2024 Aug 6;14(8):e1763. doi: 10.1002/ctm2.1763 (PMC11303452; doi:10.1002/ctm2.1763)
Supplement: Supplementary file 5 — Supporting Information [file CTM2-14-e1763-s006.xlsx]

## Sheet: Sheet1
ID	age	Clinical_stage	IHCsubtype	hsa_circ_0100519 abundance(Adjacent)	hsa_circ_0100519 abundance(Tumor)	Radiotherapy	Chemotherapy	Chemotherapy regimens
1	52	IA	LumA	10.07	19.7	No	No	No
2	59	IA	LumA	10	18.39	Yes	No	No
3	53	IIIB	Triple-negative	18.88	18.66	Yes	Yes	AC-T
4	57	IIA	Triple-negative	12.89	22.74	Yes	No	No
5	55	IIA	LumA	19.04	15.54	Yes	No	No
6	56	IIA	Her2-positive	8.29	24.53	No	Yes	TC
7	44	IIB	Her2-positive	12.66	19	No	Yes	AC-T
8	80	IA	Her2-positive	10.84	21.49	No	Yes	TC
9	38	IIA	LumB	17.21	15.06	No	No	No
10	63	IIB	LumA	11.08	29.65	Yes	Yes	TC
11	79	IA	LumA	10.91	22.46	No	No	No
12	41	IA	Her2-positive	13.48	25.27	No	Yes	TC
13	37	IIB	Triple-negative	10.57	21.77	Yes	Yes	TC
14	67	IIB	LumA	16.27	24.07	Yes	Yes	TC
15	53	IA	Her2-positive	13.49	18.26	No	No	No
16	66	IIA	LumA	12.96	18.87	No	No	No
17	70	IIIA	LumB	20	16.93	Yes	Yes	AC-T
18	56	IIB	Her2-positive	23	33	No	Yes	TC
19	65	IIA	Her2-positive	13.57	24.19	Yes	Yes	TC
20	61	IIB	LumA	18.23	34	No	Yes	AC-T
21	56	IA	LumB	6	28.89	No	No	No
22	58	IA	LumA	15.34	20.61	No	No	No
23	59	IIA	LumB	17.18	18.1	Yes	No	No
24	62	IIA	LumB	13.47	26.85	No	No	No
25	69	IIA	LumB	18.71	16.15	No	No	No
26	39	IIIC	LumB	21	32	Yes	Yes	AC-T
27	61	IIA	Her2-positive	5	21.13	No	Yes	TC
28	57	IIB	LumA	19.71	28.92	No	Yes	TC
29	61	IA	LumB	11.07	19.14	No	No	No
30	51	IA	LumA	15.71	17.22	Yes	No	No
31	61	IA	LumB	12.57	29.01	No	No	No
32	60	IIA	LumB	16.68	20.06	No	No	No
33	48	IIA	LumB	10.86	28.91	Yes	No	No
34	49	IIIB	Triple-negative	17.65	25.91	Yes	Yes	AC-T
35	30	IA	Her2-positive	14.26	17.19	No	Yes	TC
36	61	IIA	LumA	10.59	23.65	No	No	No
37	53	IIB	LumA	8.32	35	No	Yes	TC
38	67	IA	Her2-positive	19.59	27.83	No	No	No
39	51	IA	LumA	19.27	20.6	Yes	No	No
40	69	IA	LumA	8.04	25.64	Yes	No	No
41	70	IIIA	Her2-positive	19.31	26.32	Yes	Yes	AC-T
42	51	IIA	LumB	14.82	24.63	Yes	No	No
43	60	IIB	LumB	11.43	22.56	No	Yes	AC-T
44	57	IIA	LumB	15.43	37	Yes	No	No
45	52	IIA	Her2-positive	10.91	16.99	Yes	Yes	TC
46	68	IA	Her2-positive	12.37	24.62	No	Yes	TC
47	69	IA	LumA	10.15	26.85	No	No	No
48	60	IA	Her2-positive	19.16	23.92	No	No	No
49	65	IIA	LumB	11.94	13	No	No	No
50	41	IIB	Triple-negative	16.88	29.03	Yes	No	No
51	77	IIIC	LumB	10.58	26.75	Yes	Yes	AC-T
52	32	IIA	LumB	16.32	29.57	Yes	No	No
53	57	IIB	LumB	8.89	26.03	Yes	Yes	TC
54	65	IA	LumB	18.55	19.04	No	No	No
55	64	IA	LumB	11.71	26.4	No	No	No
56	53	IA	LumA	16.74	23.05	No	No	No
57	66	IA	Her2-positive	16.87	21.63	Yes	Yes	TC
58	55	IIA	LumA	14.9	27.04	No	No	No
59	50	IIB	LumA	13.24	29.27	Yes	Yes	TC
60	51	IIIB	Her2-positive	13.77	27.78	Yes	Yes	AC-T
