# Supplementary material for: Exosomal circ‐0100519 promotes breast cancer progression via inducing M2 macrophage polarisation by USP7/NRF2 axis
Source: Clin Transl Med. 2024 Aug 6;14(8):e1763. doi: 10.1002/ctm2.1763 (PMC11303452; doi:10.1002/ctm2.1763)
Supplement: Supplementary file 7 — Supporting Information [file CTM2-14-e1763-s007.xlsx]

## Sheet: Proteins
Accession	gene name	Description	Coverage [%]	# Peptides	# PSMs	# Unique Peptides	# AAs	MW [kDa]	calc. pI	Abundance: F1: Sample, THP-1_IP
Q9UBS4	DNAJB11	DnaJ homolog subfamily B member 11 OS=Homo sapiens OX=9606 GN=DNAJB11 PE=1 SV=1	8	2	3	2	358	40.5	6.18
D6RAI0	HMCES	Abasic site processing protein HMCES (Fragment) OS=Homo sapiens OX=9606 GN=HMCES PE=1 SV=1	9	1	2	1	140	16	5.83
Q9Y4G6	TLN2	Talin-2 OS=Homo sapiens OX=9606 GN=TLN2 PE=1 SV=4	1	2	6	1	2542	271.4	5.57
Q5T749	KPRP	Keratinocyte proline-rich protein OS=Homo sapiens OX=9606 GN=KPRP PE=1 SV=1	2	1	1	1	579	64.1	8.27
Q8TDW4	ST7L	Suppressor of tumorigenicity 7 protein-like OS=Homo sapiens OX=9606 GN=ST7L PE=2 SV=1	1	1	1	1	575	64.7	7.53
Q6ZSR9	2 SV	Uncharacterized protein FLJ45252 OS=Homo sapiens OX=9606 PE=2 SV=2	5	1	1	1	355	38	5.26
G3V5T0	GSTZ1	maleylacetoacetate isomerase OS=Homo sapiens OX=9606 GN=GSTZ1 PE=1 SV=1	6	1	1	1	202	22.6	7.69
O60563	CCNT1	Cyclin-T1 OS=Homo sapiens OX=9606 GN=CCNT1 PE=1 SV=1	2	1	1	1	726	80.6	8.78
Q9H825	METTL8	tRNA N(3)-methylcytidine methyltransferase METTL8, mitochondrial OS=Homo sapiens OX=9606 GN=METTL8 PE=1 SV=2	5	1	1	1	291	33.4	6.95
O00330	PDHX	Pyruvate dehydrogenase protein X component, mitochondrial OS=Homo sapiens OX=9606 GN=PDHX PE=1 SV=3	2	1	1	1	501	54.1	8.66
F5H3L3	USP30	Ubiquitin carboxyl-terminal hydrolase 30 (Fragment) OS=Homo sapiens OX=9606 GN=USP30 PE=1 SV=1	7	1	1	1	146	16.6	7.42
A0A1W2PNV9	PFKFB3	6-phosphofructo-2-kinase/fructose-2,6-bisphosphatase 3 (Fragment) OS=Homo sapiens OX=9606 GN=PFKFB3 PE=1 SV=1	8	1	1	1	122	14.1	9.51
Q6ZNB6	NFXL1	NF-X1-type zinc finger protein NFXL1 OS=Homo sapiens OX=9606 GN=NFXL1 PE=1 SV=2	1	1	1	1	911	101.3	8.41
Q96DX4	RSPRY1	RING finger and SPRY domain-containing protein 1 OS=Homo sapiens OX=9606 GN=RSPRY1 PE=1 SV=1	1	1	1	1	576	64.1	5.57
Q9H2G4	TSPYL2	Testis-specific Y-encoded-like protein 2 OS=Homo sapiens OX=9606 GN=TSPYL2 PE=1 SV=1	2	1	1	1	693	79.4	4.58
Q8TBZ3	WDR20	WD repeat-containing protein 20 OS=Homo sapiens OX=9606 GN=WDR20 PE=1 SV=2	2	1	1	1	569	62.9	8
C9JW04	TBC1D5	TBC1 domain family member 5 (Fragment) OS=Homo sapiens OX=9606 GN=TBC1D5 PE=1 SV=8	7	1	1	1	142	16.5	8.81
G3V1P5	MED15	Mediator of RNA polymerase II transcription subunit 15 OS=Homo sapiens OX=9606 GN=MED15 PE=1 SV=1	2	1	1	1	722	79.6	9.42
Q8TB52	FBXO30	F-box only protein 30 OS=Homo sapiens OX=9606 GN=FBXO30 PE=1 SV=3	2	1	1	1	745	82.3	5.4
Q9Y450	HBS1L	HBS1-like protein OS=Homo sapiens OX=9606 GN=HBS1L PE=1 SV=1	1	1	1	1	684	75.4	6.61
P30307	CDC25C	M-phase inducer phosphatase 3 OS=Homo sapiens OX=9606 GN=CDC25C PE=1 SV=2	3	1	1	1	473	53.3	6.79
Q9P0T7	TMEM9	Proton-transporting V-type ATPase complex assembly regulator TMEM9 OS=Homo sapiens OX=9606 GN=TMEM9 PE=1 SV=1	4	1	1	1	183	20.6	6.65
P09960	LTA4H	Leukotriene A-4 hydrolase OS=Homo sapiens OX=9606 GN=LTA4H PE=1 SV=2	2	1	1	1	611	69.2	6.18
Q86UU1	PHLDB1	Pleckstrin homology-like domain family B member 1 OS=Homo sapiens OX=9606 GN=PHLDB1 PE=1 SV=1	1	2	2	1	1377	151.1	8.63
Q9UNN5	FAF1	FAS-associated factor 1 OS=Homo sapiens OX=9606 GN=FAF1 PE=1 SV=2	2	1	1	1	650	73.9	4.88
H7C0C7	CNOT11	CCR4-NOT transcription complex subunit 11 (Fragment) OS=Homo sapiens OX=9606 GN=CNOT11 PE=1 SV=1	16	1	1	1	127	14.3	5.82
Q8WZ42	TTN	Titin OS=Homo sapiens OX=9606 GN=TTN PE=1 SV=4	0	1	1	1	34350	3813.7	6.35
Q5JRA7	TAF1A	TATA box-binding protein-associated factor RNA polymerase I subunit A (Fragment) OS=Homo sapiens OX=9606 GN=TAF1A PE=1 SV=1	7	2	2	2	286	33.2	6.39
Q2QGD7	ZXDC	Zinc finger protein ZXDC OS=Homo sapiens OX=9606 GN=ZXDC PE=1 SV=2	2	1	1	1	858	89.9	8.13
C9JR61	MTMR14	Myotubularin-related protein 14 (Fragment) OS=Homo sapiens OX=9606 GN=MTMR14 PE=1 SV=1	6	1	1	1	154	17.8	4.67
Q8N5U6	RNF10	RING finger protein 10 OS=Homo sapiens OX=9606 GN=RNF10 PE=1 SV=2	1	1	1	1	811	89.9	6.92
Q8IYT2	CMTR2	Cap-specific mRNA (nucleoside-2'-O-)-methyltransferase 2 OS=Homo sapiens OX=9606 GN=CMTR2 PE=1 SV=2	1	1	1	1	770	88.1	7.01
A0A2R8Y880	RBBP6	E3 ubiquitin-protein ligase RBBP6 (Fragment) OS=Homo sapiens OX=9606 GN=RBBP6 PE=1 SV=1	1	1	1	1	1759	197.2	9.55
A0A2R8Y6L6	TRMU	Mitochondrial tRNA-specific 2-thiouridylase 1 OS=Homo sapiens OX=9606 GN=TRMU PE=1 SV=1	2	1	1	1	341	39.2	7.24
B1AVT0	CLK2	Dual-specificity protein kinase CLK2 OS=Homo sapiens OX=9606 GN=CLK2 PE=1 SV=1	3	1	1	1	497	59.8	9.66
A0A3B3ITA4	KAT6B	histone acetyltransferase (Fragment) OS=Homo sapiens OX=9606 GN=KAT6B PE=1 SV=1	1	1	1	1	633	72.2	8.31
A0A7I2V5Y5	KIF23	Kinesin-like protein OS=Homo sapiens OX=9606 GN=KIF23 PE=1 SV=1	1	1	2	1	974	111.6	8.5
K7ENR6	PSMG2	Proteasome assembly chaperone 2 OS=Homo sapiens OX=9606 GN=PSMG2 PE=1 SV=1	3	1	1	1	240	26.7	6.19
Q2Q1W2	TRIM71	E3 ubiquitin-protein ligase TRIM71 OS=Homo sapiens OX=9606 GN=TRIM71 PE=1 SV=1	2	1	1	1	868	93.3	7.61
A0A8Q3SHQ2	MYCBP2	RCR-type E3 ubiquitin transferase OS=Homo sapiens OX=9606 GN=MYCBP2 PE=1 SV=1	0	1	1	1	4609	505.9	7.01
Q96EK9	KTI12	Protein KTI12 homolog OS=Homo sapiens OX=9606 GN=KTI12 PE=1 SV=1	2	1	1	1	354	38.6	6.95
A0A8I5QJG4	RAB3GAP2	Rab3 GTPase-activating protein non-catalytic subunit OS=Homo sapiens OX=9606 GN=RAB3GAP2 PE=1 SV=1	1	1	1	1	885	99	6.19
P11234	RALB	Ras-related protein Ral-B OS=Homo sapiens OX=9606 GN=RALB PE=1 SV=1	17	3	5	1	206	23.4	6.62
Q8N6T3	ARFGAP1	ADP-ribosylation factor GTPase-activating protein 1 OS=Homo sapiens OX=9606 GN=ARFGAP1 PE=1 SV=2	2	1	1	1	406	44.6	5.66
H0YIQ8	KANSL2	KAT8 regulatory NSL complex subunit 2 (Fragment) OS=Homo sapiens OX=9606 GN=KANSL2 PE=1 SV=1	3	1	1	1	340	38.5	8.44
Q9C0J8	WDR33	pre-mRNA 3' end processing protein WDR33 OS=Homo sapiens OX=9606 GN=WDR33 PE=1 SV=2	1	1	1	1	1336	145.8	9.17
Q9P275	USP36	Ubiquitin carboxyl-terminal hydrolase 36 OS=Homo sapiens OX=9606 GN=USP36 PE=1 SV=4	1	1	1	1	1123	122.8	9.7
A4IF30	SLC35F4	Solute carrier family 35 member F4 OS=Homo sapiens OX=9606 GN=SLC35F4 PE=2 SV=2	2	1	1	1	521	57.8	8.73
M0R3A4	PIH1D1	PIH1 domain-containing protein 1 (Fragment) OS=Homo sapiens OX=9606 GN=PIH1D1 PE=1 SV=1	8	1	1	1	183	20.8	5.29
Q8NDV3	SMC1B	Structural maintenance of chromosomes protein 1B OS=Homo sapiens OX=9606 GN=SMC1B PE=2 SV=2	1	1	1	1	1235	143.8	7.66
F5H6Q7	PPFIBP1	Liprin-beta-1 (Fragment) OS=Homo sapiens OX=9606 GN=PPFIBP1 PE=1 SV=1	10	1	1	1	86	9.4	4.21
A0A6I8PRV1	SUPT3H	Transcription initiation protein SPT3 homolog OS=Homo sapiens OX=9606 GN=SUPT3H PE=1 SV=1	4	1	1	1	284	32.5	6.87
Q9NR28	DIABLO	Diablo IAP-binding mitochondrial protein OS=Homo sapiens OX=9606 GN=DIABLO PE=1 SV=1	3	1	1	1	239	27.1	5.9
Q01546	KRT76	Keratin, type II cytoskeletal 2 oral OS=Homo sapiens OX=9606 GN=KRT76 PE=1 SV=2	11	11	31	1	638	65.8	8.12
A0A3B3ITS5	3 SV	DNA polymerase alpha subunit B OS=Homo sapiens OX=9606 PE=3 SV=1	2	1	1	1	581	64.5	5.24
P52888	THOP1	Thimet oligopeptidase OS=Homo sapiens OX=9606 GN=THOP1 PE=1 SV=2	1	1	1	1	689	78.8	6.05
A0A1W2PQF8	ME2	Malic enzyme OS=Homo sapiens OX=9606 GN=ME2 PE=1 SV=1	3	1	2	1	480	53.6	8.48
A0A3B3ITL8	SORBS2	Sorbin and SH3 domain-containing protein 2 (Fragment) OS=Homo sapiens OX=9606 GN=SORBS2 PE=1 SV=1	3	1	1	1	394	42.8	5.02
Q5JST6	EFHC2	EF-hand domain-containing family member C2 OS=Homo sapiens OX=9606 GN=EFHC2 PE=1 SV=2	2	1	1	1	749	87.3	7.37
Q9P215	POGK	Pogo transposable element with KRAB domain OS=Homo sapiens OX=9606 GN=POGK PE=1 SV=2	1	1	2	1	609	69.4	5.14
M0QX72	COLGALT1	Procollagen galactosyltransferase 1 (Fragment) OS=Homo sapiens OX=9606 GN=COLGALT1 PE=1 SV=2	2	1	1	1	460	53	9
Q9HA92	RSAD1	Radical S-adenosyl methionine domain-containing protein 1, mitochondrial OS=Homo sapiens OX=9606 GN=RSAD1 PE=1 SV=2	2	1	1	1	442	48.7	7.78
Q9NR45	NANS	Sialic acid synthase OS=Homo sapiens OX=9606 GN=NANS PE=1 SV=2	4	1	1	1	359	40.3	6.74
Q8WY54	PPM1E	Protein phosphatase 1E OS=Homo sapiens OX=9606 GN=PPM1E PE=1 SV=3	2	1	1	1	755	83.9	5.01
F8VNW6	PFDN5	Prefoldin subunit 5 OS=Homo sapiens OX=9606 GN=PFDN5 PE=1 SV=2	37	1	1	1	41	4.5	9.42
F8WAT4	PAPOLG	polynucleotide adenylyltransferase OS=Homo sapiens OX=9606 GN=PAPOLG PE=1 SV=1	8	2	2	1	234	26.6	8.69
A0A0U1RQZ6	ZG16B	Zymogen granule protein 16 homolog B OS=Homo sapiens OX=9606 GN=ZG16B PE=1 SV=1	9	1	1	1	178	19.6	5.95
Q8TC12	RDH11	Retinol dehydrogenase 11 OS=Homo sapiens OX=9606 GN=RDH11 PE=1 SV=2	4	1	1	1	318	35.4	8.82
M0QX84	GLMN	Glomulin (Fragment) OS=Homo sapiens OX=9606 GN=GLMN PE=1 SV=1	4	1	1	1	245	28.5	4.96
Q9NTI5	PDS5B	Sister chromatid cohesion protein PDS5 homolog B OS=Homo sapiens OX=9606 GN=PDS5B PE=1 SV=1	1	1	1	1	1447	164.6	8.47
Q9NP92	MRPS30	39S ribosomal protein S30, mitochondrial OS=Homo sapiens OX=9606 GN=MRPS30 PE=1 SV=2	3	1	1	1	439	50.3	7.97
Q96L73	NSD1	Histone-lysine N-methyltransferase, H3 lysine-36 specific OS=Homo sapiens OX=9606 GN=NSD1 PE=1 SV=1	1	2	2	2	2696	296.5	8.03
Q9BQS8	FYCO1	FYVE and coiled-coil domain-containing protein 1 OS=Homo sapiens OX=9606 GN=FYCO1 PE=1 SV=3	1	1	1	1	1478	166.9	4.92
F8VZV1	MON2	Protein MON2 homolog OS=Homo sapiens OX=9606 GN=MON2 PE=1 SV=1	1	1	1	1	1072	117.9	6.27
Q6P6C2	ALKBH5	RNA demethylase ALKBH5 OS=Homo sapiens OX=9606 GN=ALKBH5 PE=1 SV=2	3	1	2	1	394	44.2	9.09
A0A7P0TAC5	HTT	Huntingtin OS=Homo sapiens OX=9606 GN=HTT PE=1 SV=1	0	1	1	1	3086	341.2	6.24
Q5W0H4	TPT1	Translationally-controlled tumor protein OS=Homo sapiens OX=9606 GN=TPT1 PE=1 SV=1	4	1	1	1	188	21.5	5.49
O15234	CASC3	Protein CASC3 OS=Homo sapiens OX=9606 GN=CASC3 PE=1 SV=2	1	1	1	1	703	76.2	6.48
J3QSH4	VEZF1	Vascular endothelial zinc finger 1 OS=Homo sapiens OX=9606 GN=VEZF1 PE=1 SV=1	2	1	1	1	512	55.8	9.57
P31327	CPS1	Carbamoyl-phosphate synthase [ammonia], mitochondrial OS=Homo sapiens OX=9606 GN=CPS1 PE=1 SV=2	1	2	2	1	1500	164.8	6.74
O14734	ACOT8	Acyl-coenzyme A thioesterase 8 OS=Homo sapiens OX=9606 GN=ACOT8 PE=1 SV=1	3	1	1	1	319	35.9	7.56
Q8NCM8	DYNC2H1	Cytoplasmic dynein 2 heavy chain 1 OS=Homo sapiens OX=9606 GN=DYNC2H1 PE=1 SV=4	0	1	1	1	4307	492.3	6.54
Q9P2P1	NYNRIN	Protein NYNRIN OS=Homo sapiens OX=9606 GN=NYNRIN PE=2 SV=3	1	1	1	1	1898	208.2	8.02
Q86VQ1	GLCCI1	Glucocorticoid-induced transcript 1 protein OS=Homo sapiens OX=9606 GN=GLCCI1 PE=1 SV=1	2	1	1	1	547	58	9.44
A0A286YFD6	RRM2	Ribonucleoside-diphosphate reductase subunit M2 OS=Homo sapiens OX=9606 GN=RRM2 PE=1 SV=1	5	1	1	1	374	42.9	5.91
E9PFZ2	CP	Ceruloplasmin OS=Homo sapiens OX=9606 GN=CP PE=1 SV=1	1	1	1	1	946	108.8	5.77
Q9BV57	ADI1	Acireductone dioxygenase OS=Homo sapiens OX=9606 GN=ADI1 PE=1 SV=1	4	1	1	1	179	21.5	5.68
J3KNJ4	ASCC3	Activating signal cointegrator 1 complex subunit 3 OS=Homo sapiens OX=9606 GN=ASCC3 PE=1 SV=1	25	1	1	1	48	5.4	7.25
C9JUE1	ZSCAN31	Zinc finger and SCAN domain-containing protein 31 (Fragment) OS=Homo sapiens OX=9606 GN=ZSCAN31 PE=1 SV=1	9	1	1	1	104	12.2	7.09
Q5JXX2	MORF4L2	Mortality factor 4-like protein 2 (Fragment) OS=Homo sapiens OX=9606 GN=MORF4L2 PE=1 SV=1	7	1	1	1	177	19.8	10.02
A0A087WTC9	ZC3H14	Zinc finger CCCH domain-containing protein 14 (Fragment) OS=Homo sapiens OX=9606 GN=ZC3H14 PE=1 SV=1	11	1	1	1	148	16.8	9.23
Q13112	CHAF1B	Chromatin assembly factor 1 subunit B OS=Homo sapiens OX=9606 GN=CHAF1B PE=1 SV=1	3	1	1	1	559	61.5	7.5
Q9NQX4	MYO5C	Unconventional myosin-Vc OS=Homo sapiens OX=9606 GN=MYO5C PE=1 SV=2	0	1	1	1	1742	202.7	7.71
A0A8V8TLC0	SKIC2	SKI2 subunit of superkiller complex OS=Homo sapiens OX=9606 GN=SKIC2 PE=4 SV=1	2	1	1	1	1033	114	6.11
D6RBV2	LMAN2	Vesicular integral-membrane protein VIP36 OS=Homo sapiens OX=9606 GN=LMAN2 PE=1 SV=1	3	1	1	1	325	36.5	6.65
Q96EY8	MMAB	Corrinoid adenosyltransferase MMAB OS=Homo sapiens OX=9606 GN=MMAB PE=1 SV=1	4	1	1	1	250	27.4	8.6
A6NKB8	RNPEP	Aminopeptidase B OS=Homo sapiens OX=9606 GN=RNPEP PE=1 SV=1	2	1	1	1	611	68.1	6.01
F8VTV8	CDK4	Cyclin-dependent kinase 4 OS=Homo sapiens OX=9606 GN=CDK4 PE=1 SV=1	8	1	1	1	201	22	8.47
A0A096LNH6	DOCK1	Dedicator of cytokinesis protein 1 OS=Homo sapiens OX=9606 GN=DOCK1 PE=1 SV=1	0	1	1	1	1886	217.6	7.71
A0A7I2V5T5	TERF1	Telomeric repeat-binding factor OS=Homo sapiens OX=9606 GN=TERF1 PE=1 SV=1	3	1	1	1	391	44.3	5.9
Q13546	RIPK1	Receptor-interacting serine/threonine-protein kinase 1 OS=Homo sapiens OX=9606 GN=RIPK1 PE=1 SV=3	1	1	1	1	671	75.9	6.33
G3V1B6	APOO	MICOS complex subunit MIC26 OS=Homo sapiens OX=9606 GN=APOO PE=1 SV=1	10	1	1	1	114	13.1	7.28
Q8TAE8	GADD45GIP1	Growth arrest and DNA damage-inducible proteins-interacting protein 1 OS=Homo sapiens OX=9606 GN=GADD45GIP1 PE=1 SV=1	9	1	1	1	222	25.4	10.02
P50748	KNTC1	Kinetochore-associated protein 1 OS=Homo sapiens OX=9606 GN=KNTC1 PE=1 SV=1	0	1	1	1	2209	250.6	5.97
Q9HCL2	GPAM	Glycerol-3-phosphate acyltransferase 1, mitochondrial OS=Homo sapiens OX=9606 GN=GPAM PE=1 SV=3	2	1	1	1	828	93.7	7.74
D6RCP9	DCK	Deoxycytidine kinase OS=Homo sapiens OX=9606 GN=DCK PE=1 SV=1	8	1	1	1	199	22.9	5.12
C9JBI3	PSPH	phosphoserine phosphatase (Fragment) OS=Homo sapiens OX=9606 GN=PSPH PE=1 SV=1	5	1	1	1	187	20.7	6.93
P20338	RAB4A	Ras-related protein Rab-4A OS=Homo sapiens OX=9606 GN=RAB4A PE=1 SV=3	10	2	2	1	218	24.4	6.07
Q96LL9	DNAJC30	DnaJ homolog subfamily C member 30, mitochondrial OS=Homo sapiens OX=9606 GN=DNAJC30 PE=1 SV=3	8	2	2	2	226	25.9	10.49
Q01804	OTUD4	OTU domain-containing protein 4 OS=Homo sapiens OX=9606 GN=OTUD4 PE=1 SV=4	1	1	1	1	1114	124	6.71
Q8IYB8	SUPV3L1	ATP-dependent RNA helicase SUPV3L1, mitochondrial OS=Homo sapiens OX=9606 GN=SUPV3L1 PE=1 SV=1	1	1	1	1	786	87.9	7.99
Q5VV42	CDKAL1	Threonylcarbamoyladenosine tRNA methylthiotransferase OS=Homo sapiens OX=9606 GN=CDKAL1 PE=1 SV=1	2	1	1	1	579	65.1	7.46
O95059	RPP14	Ribonuclease P protein subunit p14 OS=Homo sapiens OX=9606 GN=RPP14 PE=1 SV=3	6	1	1	1	124	13.7	7.75
H7C2V1	PLOD3	Multifunctional procollagen lysine hydroxylase and glycosyltransferase LH3 (Fragment) OS=Homo sapiens OX=9606 GN=PLOD3 PE=1 SV=1	3	1	1	1	270	31.2	6.04
E9PH99	ZNF451	E3 SUMO-protein ligase ZNF451 OS=Homo sapiens OX=9606 GN=ZNF451 PE=1 SV=1	3	3	3	3	1041	119.3	7.27
X6RL26	DCAF12	DDB1- and CUL4-associated factor 12 (Fragment) OS=Homo sapiens OX=9606 GN=DCAF12 PE=1 SV=1	5	1	1	1	189	21.3	9.14
F8VXD5	ORMDL2	ORM1-like protein 2 OS=Homo sapiens OX=9606 GN=ORMDL2 PE=1 SV=1	9	1	2	1	119	13.6	9.52
P51153	RAB13	Ras-related protein Rab-13 OS=Homo sapiens OX=9606 GN=RAB13 PE=1 SV=1	12	2	4	1	203	22.8	9.19
Q8N8R3	SLC25A29	Mitochondrial basic amino acids transporter OS=Homo sapiens OX=9606 GN=SLC25A29 PE=1 SV=2	3	1	1	1	303	32	8.75
H7BZS0	C19orf81	Uncharacterized protein C19orf81 (Fragment) OS=Homo sapiens OX=9606 GN=C19orf81 PE=1 SV=2	11	1	1	1	157	18	8.21
E9PP27	1 SV	EF-hand domain-containing protein (Fragment) OS=Homo sapiens OX=9606 PE=1 SV=1	21	1	1	1	58	6.7	4.53
Q8NEF9	SRFBP1	Serum response factor-binding protein 1 OS=Homo sapiens OX=9606 GN=SRFBP1 PE=1 SV=1	3	1	1	1	429	48.6	9.58
P62487	POLR2G	DNA-directed RNA polymerase II subunit RPB7 OS=Homo sapiens OX=9606 GN=POLR2G PE=1 SV=1	6	1	1	1	172	19.3	5.54
P10253	GAA	Lysosomal alpha-glucosidase OS=Homo sapiens OX=9606 GN=GAA PE=1 SV=4	2	1	1	1	952	105.3	6
A0A8V8TLK5	TRPC1	Short transient receptor potential channel 1 OS=Homo sapiens OX=9606 GN=TRPC1 PE=4 SV=1	1	1	1	1	896	101.4	8.41
A0A804HK62	BRIP1	Fanconi anemia group J protein OS=Homo sapiens OX=9606 GN=BRIP1 PE=1 SV=1	1	1	1	1	870	98	8.27
D6RIF8	GAB1	GRB2-associated-binding protein 1 (Fragment) OS=Homo sapiens OX=9606 GN=GAB1 PE=1 SV=1	7	1	1	1	176	20	4.78
Q8N1B4	VPS52	Vacuolar protein sorting-associated protein 52 homolog OS=Homo sapiens OX=9606 GN=VPS52 PE=1 SV=1	2	1	1	1	723	82.2	5.99
Q5TCZ1	SH3PXD2A	SH3 and PX domain-containing protein 2A OS=Homo sapiens OX=9606 GN=SH3PXD2A PE=1 SV=1	1	1	1	1	1133	125.2	8.9
Q9H0K6	PUS7L	Pseudouridylate synthase PUS7L OS=Homo sapiens OX=9606 GN=PUS7L PE=1 SV=1	2	1	1	1	701	80.6	7.56
Q9H0I2	ENKD1	Enkurin domain-containing protein 1 OS=Homo sapiens OX=9606 GN=ENKD1 PE=1 SV=1	4	1	1	1	346	38.7	9.8
Q9H649	NSUN3	tRNA (cytosine(34)-C(5))-methyltransferase, mitochondrial OS=Homo sapiens OX=9606 GN=NSUN3 PE=1 SV=1	3	1	1	1	340	38.2	8.87
H0YCF7	BRMS1	Breast cancer metastasis-suppressor 1 (Fragment) OS=Homo sapiens OX=9606 GN=BRMS1 PE=1 SV=1	5	1	1	1	267	31.2	5.49
Q14151	SAFB2	Scaffold attachment factor B2 OS=Homo sapiens OX=9606 GN=SAFB2 PE=1 SV=1	2	2	2	1	953	107.4	6.16
Q96PU8	QKI	KH domain-containing RNA-binding protein QKI OS=Homo sapiens OX=9606 GN=QKI PE=1 SV=1	3	1	1	1	341	37.6	8.56
A0A7P0P278	NSD2	Histone-lysine N-methyltransferase NSD2 OS=Homo sapiens OX=9606 GN=NSD2 PE=1 SV=1	2	1	1	1	629	69.4	9.25
E5RFJ4	CNOT8	poly(A)-specific ribonuclease (Fragment) OS=Homo sapiens OX=9606 GN=CNOT8 PE=1 SV=1	12	1	1	1	90	10.4	4.61
P52429	DGKE	Diacylglycerol kinase epsilon OS=Homo sapiens OX=9606 GN=DGKE PE=1 SV=1	4	2	2	2	567	63.9	7.74
Q8WY91	THAP4	Peroxynitrite isomerase THAP4 OS=Homo sapiens OX=9606 GN=THAP4 PE=1 SV=2	2	1	1	1	577	62.9	9.28
B0QY16	KIAA0930	Uncharacterized protein KIAA0930 (Fragment) OS=Homo sapiens OX=9606 GN=KIAA0930 PE=1 SV=1	4	1	1	1	289	32.4	7.53
P12235	SLC25A4	ADP/ATP translocase 1 OS=Homo sapiens OX=9606 GN=SLC25A4 PE=1 SV=4	18	6	8	1	298	33	9.76
A0A804HJW9	EXT2	Exostosin-2 OS=Homo sapiens OX=9606 GN=EXT2 PE=1 SV=1	2	1	1	1	445	50.5	6.98
Q9BVV7	TIMM21	Mitochondrial import inner membrane translocase subunit Tim21 OS=Homo sapiens OX=9606 GN=TIMM21 PE=1 SV=1	4	1	1	1	248	28.2	9.7
Q96Q89	KIF20B	Kinesin-like protein KIF20B OS=Homo sapiens OX=9606 GN=KIF20B PE=1 SV=3	0	1	1	1	1820	210.5	5.67
P06241	FYN	Tyrosine-protein kinase Fyn OS=Homo sapiens OX=9606 GN=FYN PE=1 SV=3	6	4	6	1	537	60.7	6.67
Q15363	TMED2	Transmembrane emp24 domain-containing protein 2 OS=Homo sapiens OX=9606 GN=TMED2 PE=1 SV=1	4	1	1	1	201	22.7	5.17
Q8WVZ9	KBTBD7	Kelch repeat and BTB domain-containing protein 7 OS=Homo sapiens OX=9606 GN=KBTBD7 PE=1 SV=1	2	1	1	1	684	77.1	5.57
P0DOY2	IGLC2	Immunoglobulin lambda constant 2 OS=Homo sapiens OX=9606 GN=IGLC2 PE=1 SV=1	24	2	2	1	106	11.3	7.24
Q8NB46	ANKRD52	Serine/threonine-protein phosphatase 6 regulatory ankyrin repeat subunit C OS=Homo sapiens OX=9606 GN=ANKRD52 PE=1 SV=3	1	1	1	1	1076	115	6.48
Q96K17	BTF3L4	Transcription factor BTF3 homolog 4 OS=Homo sapiens OX=9606 GN=BTF3L4 PE=1 SV=1	4	1	1	1	158	17.3	6.35
P53367	ARFIP1	Arfaptin-1 OS=Homo sapiens OX=9606 GN=ARFIP1 PE=1 SV=2	2	1	1	1	373	41.7	6.7
Q5T7W7	TSTD2	Thiosulfate sulfurtransferase/rhodanese-like domain-containing protein 2 OS=Homo sapiens OX=9606 GN=TSTD2 PE=1 SV=1	1	1	1	1	516	58.2	7.2
O43310	CTIF	CBP80/20-dependent translation initiation factor OS=Homo sapiens OX=9606 GN=CTIF PE=1 SV=1	2	1	1	1	598	67.5	6.54
A0A087WVN4	FDPS	Farnesyl pyrophosphate synthase (Fragment) OS=Homo sapiens OX=9606 GN=FDPS PE=1 SV=1	3	1	1	1	274	31.8	7.28
A0A1B0GUI0	RAB9A	Ras-related protein Rab-9A (Fragment) OS=Homo sapiens OX=9606 GN=RAB9A PE=1 SV=1	48	1	1	1	23	2.3	9.72
C9J177	PPP1R7	Protein phosphatase 1 regulatory subunit 7 (Fragment) OS=Homo sapiens OX=9606 GN=PPP1R7 PE=1 SV=1	3	1	1	1	289	33.7	5.22
Q07021	C1QBP	Complement component 1 Q subcomponent-binding protein, mitochondrial OS=Homo sapiens OX=9606 GN=C1QBP PE=1 SV=1	5	1	1	1	282	31.3	4.84
Q9BV81	EMC6	ER membrane protein complex subunit 6 OS=Homo sapiens OX=9606 GN=EMC6 PE=1 SV=1	11	1	1	1	110	12	10.07
P09417	QDPR	Dihydropteridine reductase OS=Homo sapiens OX=9606 GN=QDPR PE=1 SV=2	5	1	1	1	244	25.8	7.37
Q8IXS8	HYCC2	Hyccin 2 OS=Homo sapiens OX=9606 GN=HYCC2 PE=1 SV=1	2	1	1	1	530	58.6	7.9
Q9UHN1	POLG2	DNA polymerase subunit gamma-2, mitochondrial OS=Homo sapiens OX=9606 GN=POLG2 PE=1 SV=1	2	1	1	1	485	54.9	8.35
Q86YV9	HPS6	BLOC-2 complex member HPS6 OS=Homo sapiens OX=9606 GN=HPS6 PE=1 SV=1	3	2	2	2	775	82.9	6.28
D3DX49	MPP2	MAGUK p55 subfamily member 2 OS=Homo sapiens OX=9606 GN=MPP2 PE=1 SV=1	5	2	3	1	576	64.5	6.73
P35658	NUP214	Nuclear pore complex protein Nup214 OS=Homo sapiens OX=9606 GN=NUP214 PE=1 SV=2	1	1	1	1	2090	213.5	7.47
Q8TBM8	DNAJB14	DnaJ homolog subfamily B member 14 OS=Homo sapiens OX=9606 GN=DNAJB14 PE=1 SV=1	3	1	1	1	379	42.5	8.59
P31150	GDI1	Rab GDP dissociation inhibitor alpha OS=Homo sapiens OX=9606 GN=GDI1 PE=1 SV=2	5	2	3	1	447	50.6	5.14
P46926	GNPDA1	Glucosamine-6-phosphate isomerase 1 OS=Homo sapiens OX=9606 GN=GNPDA1 PE=1 SV=1	3	1	1	1	289	32.6	6.92
Q9Y2I6	NINL	Ninein-like protein OS=Homo sapiens OX=9606 GN=NINL PE=1 SV=2	1	1	1	1	1382	156.2	5.06
P34896	SHMT1	Serine hydroxymethyltransferase, cytosolic OS=Homo sapiens OX=9606 GN=SHMT1 PE=1 SV=1	5	2	2	1	483	53	7.71
Q92882	OSTF1	Osteoclast-stimulating factor 1 OS=Homo sapiens OX=9606 GN=OSTF1 PE=1 SV=2	4	1	1	1	214	23.8	5.68
Q76FK4	NOL8	Nucleolar protein 8 OS=Homo sapiens OX=9606 GN=NOL8 PE=1 SV=1	1	1	1	1	1167	131.5	7.09
A0A8V8TNH3	PHKB	Phosphorylase b kinase regulatory subunit beta OS=Homo sapiens OX=9606 GN=PHKB PE=4 SV=1	2	1	1	1	813	92.3	7.88
Q8IZV5	RDH10	Retinol dehydrogenase 10 OS=Homo sapiens OX=9606 GN=RDH10 PE=1 SV=1	2	1	1	1	341	38.1	7.4
A0A6Q8PFI8	SLC2A1	Solute carrier family 2, facilitated glucose transporter member 1 OS=Homo sapiens OX=9606 GN=SLC2A1 PE=1 SV=1	2	1	1	1	359	39.5	9.73
C9IYG1	BARD1	BRCA1-associated RING domain protein 1 OS=Homo sapiens OX=9606 GN=BARD1 PE=1 SV=2	4	1	1	1	326	37.1	8.35
A0A590UJD8	MYSM1	Myb-like, SWIRM and MPN domain-containing protein 1 OS=Homo sapiens OX=9606 GN=MYSM1 PE=1 SV=1	1	1	1	1	806	92.4	5.95
P43034	PAFAH1B1	Platelet-activating factor acetylhydrolase IB subunit beta OS=Homo sapiens OX=9606 GN=PAFAH1B1 PE=1 SV=2	3	1	1	1	410	46.6	7.37
Q69YL0	NCBP2AS2	Protein NCBP2AS2 OS=Homo sapiens OX=9606 GN=NCBP2AS2 PE=1 SV=1	14	1	1	1	99	10.9	12
K7EKP8	ACOT7	Cytosolic acyl coenzyme A thioester hydrolase (Fragment) OS=Homo sapiens OX=9606 GN=ACOT7 PE=1 SV=8	4	1	1	1	279	30.8	6.99
Q8NFH3	NUP43	Nucleoporin Nup43 OS=Homo sapiens OX=9606 GN=NUP43 PE=1 SV=1	3	1	1	1	380	42.1	5.63
Q9Y5Z6	B3GALT1	Beta-1,3-galactosyltransferase 1 OS=Homo sapiens OX=9606 GN=B3GALT1 PE=1 SV=1	3	1	2	1	326	38	9.29
Q8N0X7	SPART	Spartin OS=Homo sapiens OX=9606 GN=SPART PE=1 SV=1	2	1	1	1	666	72.8	5.91
P02763	ORM1	Alpha-1-acid glycoprotein 1 OS=Homo sapiens OX=9606 GN=ORM1 PE=1 SV=2	5	1	1	1	201	23.5	5.11
H7BXE0	ARHGAP40	Rho GTPase-activating protein 40 (Fragment) OS=Homo sapiens OX=9606 GN=ARHGAP40 PE=1 SV=1	2	1	1	1	592	65.1	8.98
Q96QC0	PPP1R10	Serine/threonine-protein phosphatase 1 regulatory subunit 10 OS=Homo sapiens OX=9606 GN=PPP1R10 PE=1 SV=1	2	2	2	2	940	99	9.17
O00629	KPNA4	Importin subunit alpha-3 OS=Homo sapiens OX=9606 GN=KPNA4 PE=1 SV=1	6	3	5	1	521	57.9	4.96
O43524	FOXO3	Forkhead box protein O3 OS=Homo sapiens OX=9606 GN=FOXO3 PE=1 SV=1	2	1	1	1	673	71.2	5.16
P49848	TAF6	Transcription initiation factor TFIID subunit 6 OS=Homo sapiens OX=9606 GN=TAF6 PE=1 SV=1	1	1	1	1	677	72.6	8.6
P05026	ATP1B1	Sodium/potassium-transporting ATPase subunit beta-1 OS=Homo sapiens OX=9606 GN=ATP1B1 PE=1 SV=1	2	1	1	1	303	35	8.53
Q5T9P8	PRPF18	Pre-mRNA-splicing factor 18 (Fragment) OS=Homo sapiens OX=9606 GN=PRPF18 PE=1 SV=1	7	1	1	1	167	19.4	4.91
G3V272	L2HGDH	L-2-hydroxyglutarate dehydrogenase, mitochondrial OS=Homo sapiens OX=9606 GN=L2HGDH PE=1 SV=1	3	1	1	1	236	25.2	8.44
Q969S2	NEIL2	Endonuclease 8-like 2 OS=Homo sapiens OX=9606 GN=NEIL2 PE=1 SV=3	3	1	1	1	332	36.8	6.79
S4R3P6	MBIP	MAP3K12-binding inhibitory protein 1 (Fragment) OS=Homo sapiens OX=9606 GN=MBIP PE=1 SV=1	5	1	2	1	222	25.3	6.8
O43681	GET3	ATPase GET3 OS=Homo sapiens OX=9606 GN=GET3 PE=1 SV=2	3	1	1	1	348	38.8	4.91
E5RJ35	DNPEP	Aspartyl aminopeptidase (Fragment) OS=Homo sapiens OX=9606 GN=DNPEP PE=1 SV=1	11	1	1	1	89	9.8	9.83
H0Y430	QSOX2	Sulfhydryl oxidase (Fragment) OS=Homo sapiens OX=9606 GN=QSOX2 PE=1 SV=1	3	1	1	1	284	32.5	8.66
P62312	LSM6	U6 snRNA-associated Sm-like protein LSm6 OS=Homo sapiens OX=9606 GN=LSM6 PE=1 SV=1	14	1	1	1	80	9.1	9.58
Q92547	TOPBP1	DNA topoisomerase 2-binding protein 1 OS=Homo sapiens OX=9606 GN=TOPBP1 PE=1 SV=3	1	1	1	1	1522	170.6	6.96
A0A8V8TP90	ARHGEF1	Rho guanine nucleotide exchange factor 1 OS=Homo sapiens OX=9606 GN=ARHGEF1 PE=4 SV=1	1	1	1	1	975	109.5	6.47
H0YLH6	CIAO2A	Cytosolic iron-sulfur assembly component 2A OS=Homo sapiens OX=9606 GN=CIAO2A PE=1 SV=1	20	1	1	1	69	7.7	10.24
A0A590UJL2	DLG1	Disks large homolog 1 OS=Homo sapiens OX=9606 GN=DLG1 PE=1 SV=1	2	1	1	1	575	63	6.61
Q9P1Y5	CAMSAP3	Calmodulin-regulated spectrin-associated protein 3 OS=Homo sapiens OX=9606 GN=CAMSAP3 PE=1 SV=2	1	1	1	1	1249	134.7	8.35
G3V4K3	VIPAS39	Spermatogenesis-defective protein 39 homolog OS=Homo sapiens OX=9606 GN=VIPAS39 PE=1 SV=1	2	1	1	1	519	59.7	8.1
A0A6Q8PF80	LMNA	Prelamin-A/C OS=Homo sapiens OX=9606 GN=LMNA PE=1 SV=1	3	1	1	1	342	38.6	6.49
Q147X3	NAA30	N-alpha-acetyltransferase 30 OS=Homo sapiens OX=9606 GN=NAA30 PE=1 SV=1	3	1	1	1	362	39.3	5.52
A0A7P0Z413	TSEN54	tRNA-splicing endonuclease subunit Sen54 OS=Homo sapiens OX=9606 GN=TSEN54 PE=1 SV=1	2	1	1	1	597	66.5	7.56
P55010	EIF5	Eukaryotic translation initiation factor 5 OS=Homo sapiens OX=9606 GN=EIF5 PE=1 SV=2	2	1	1	1	431	49.2	5.58
B0QY64	SUN2	SUN domain-containing protein 2 OS=Homo sapiens OX=9606 GN=SUN2 PE=1 SV=3	2	1	1	1	671	75.4	6.73
Q6KB66	KRT80	Keratin, type II cytoskeletal 80 OS=Homo sapiens OX=9606 GN=KRT80 PE=1 SV=2	3	1	1	1	452	50.5	5.67
A0A0U1RRM8	FERMT2	Fermitin family homolog 2 (Fragment) OS=Homo sapiens OX=9606 GN=FERMT2 PE=1 SV=1	2	1	1	1	545	61.9	5.81
P30044	PRDX5	Peroxiredoxin-5, mitochondrial OS=Homo sapiens OX=9606 GN=PRDX5 PE=1 SV=4	8	1	1	1	214	22.1	8.7
O75607	NPM3	Nucleoplasmin-3 OS=Homo sapiens OX=9606 GN=NPM3 PE=1 SV=3	10	1	1	1	178	19.3	4.63
Q969J2	ZKSCAN4	Zinc finger protein with KRAB and SCAN domains 4 OS=Homo sapiens OX=9606 GN=ZKSCAN4 PE=1 SV=1	2	1	1	1	545	61.5	7.61
F8WCV8	ARHGAP8	Rho GTPase-activating protein 8 OS=Homo sapiens OX=9606 GN=ARHGAP8 PE=1 SV=1	12	1	1	1	163	18.9	6.02
Q5BJD5	TMEM41B	Transmembrane protein 41B OS=Homo sapiens OX=9606 GN=TMEM41B PE=1 SV=1	3	1	1	1	291	32.5	9.58
A0A0D9SFZ2	CDK8	Cyclin-dependent kinase 8 (Fragment) OS=Homo sapiens OX=9606 GN=CDK8 PE=1 SV=4	5	1	2	1	195	22.3	8
O15511	ARPC5	Actin-related protein 2/3 complex subunit 5 OS=Homo sapiens OX=9606 GN=ARPC5 PE=1 SV=3	8	1	1	1	151	16.3	5.67
H0Y5X7	CNOT3	CCR4-NOT transcription complex subunit 3 (Fragment) OS=Homo sapiens OX=9606 GN=CNOT3 PE=1 SV=1	7	1	1	1	288	31.3	6.68
Q9Y333	LSM2	U6 snRNA-associated Sm-like protein LSm2 OS=Homo sapiens OX=9606 GN=LSM2 PE=1 SV=1	8	1	1	1	95	10.8	6.52
Q7L4I2	RSRC2	Arginine/serine-rich coiled-coil protein 2 OS=Homo sapiens OX=9606 GN=RSRC2 PE=1 SV=1	5	2	2	2	434	50.5	11.33
Q9BX10	GTPBP2	GTP-binding protein 2 OS=Homo sapiens OX=9606 GN=GTPBP2 PE=1 SV=1	1	1	1	1	602	65.7	8.05
A0A8Q3WL22	UBE2L3	Ubiquitin-conjugating enzyme E2 L3 OS=Homo sapiens OX=9606 GN=UBE2L3 PE=1 SV=1	7	1	1	1	121	13.9	8.43
Q9H1A4	ANAPC1	Anaphase-promoting complex subunit 1 OS=Homo sapiens OX=9606 GN=ANAPC1 PE=1 SV=1	1	1	2	1	1944	216.4	6.3
P04083	ANXA1	Annexin A1 OS=Homo sapiens OX=9606 GN=ANXA1 PE=1 SV=2	4	1	1	1	346	38.7	7.02
Q96BW9	TAMM41	Phosphatidate cytidylyltransferase, mitochondrial OS=Homo sapiens OX=9606 GN=TAMM41 PE=1 SV=2	3	1	2	1	452	51	7.94
Q9Y3C6	PPIL1	Peptidyl-prolyl cis-trans isomerase-like 1 OS=Homo sapiens OX=9606 GN=PPIL1 PE=1 SV=1	7	1	1	1	166	18.2	7.99
H0YD74	TMEM126B	Complex I assembly factor TMEM126B, mitochondrial (Fragment) OS=Homo sapiens OX=9606 GN=TMEM126B PE=1 SV=8	11	1	1	1	125	14.1	9.39
H7C4W3	SYP	Synaptophysin (Fragment) OS=Homo sapiens OX=9606 GN=SYP PE=1 SV=1	5	1	1	1	203	21.5	4.79
I3L2J8	CEP131	Centrosomal protein of 131 kDa OS=Homo sapiens OX=9606 GN=CEP131 PE=1 SV=1	2	1	1	1	1047	117.6	8.78
P30291	WEE1	Wee1-like protein kinase OS=Homo sapiens OX=9606 GN=WEE1 PE=1 SV=2	4	2	2	2	646	71.6	6.77
P57078	RIPK4	Receptor-interacting serine/threonine-protein kinase 4 OS=Homo sapiens OX=9606 GN=RIPK4 PE=1 SV=1	1	1	1	1	832	91.6	7.17
E2QRG8	REEP5	Receptor expression-enhancing protein (Fragment) OS=Homo sapiens OX=9606 GN=REEP5 PE=1 SV=1	6	1	1	1	165	18.1	5.53
Q9BY67	CADM1	Cell adhesion molecule 1 OS=Homo sapiens OX=9606 GN=CADM1 PE=1 SV=2	3	1	1	1	442	48.5	5.07
A0A7I2V4W4	TBK1	Serine/threonine-protein kinase TBK1 OS=Homo sapiens OX=9606 GN=TBK1 PE=1 SV=1	2	1	1	1	695	79.6	6.83
Q9ULQ0	STRIP2	Striatin-interacting protein 2 OS=Homo sapiens OX=9606 GN=STRIP2 PE=1 SV=2	2	2	2	2	834	95.3	5.91
X6RAC9	EIF1AX	Eukaryotic translation initiation factor 4C OS=Homo sapiens OX=9606 GN=EIF1AX PE=1 SV=1	9	1	2	1	116	13.2	4.83
A0A7I2V3S6	FKBP1A	peptidylprolyl isomerase OS=Homo sapiens OX=9606 GN=FKBP1A PE=1 SV=1	11	1	1	1	129	14.9	9.52
Q5THR1	DHX35	RNA helicase OS=Homo sapiens OX=9606 GN=DHX35 PE=1 SV=1	2	1	2	1	679	76	8.68
X6RHD7	FBXL15	F-box/LRR-repeat protein 15 (Fragment) OS=Homo sapiens OX=9606 GN=FBXL15 PE=1 SV=1	7	1	1	1	208	22.8	7.33
P51513	NOVA1	RNA-binding protein Nova-1 OS=Homo sapiens OX=9606 GN=NOVA1 PE=1 SV=2	2	1	1	1	507	51.7	8.72
D6RGE2	ISOC1	Isochorismatase domain-containing protein 1 (Fragment) OS=Homo sapiens OX=9606 GN=ISOC1 PE=1 SV=1	7	1	1	1	188	20.2	7.21
F8W1I5	MYL6B	Myosin light chain 6B OS=Homo sapiens OX=9606 GN=MYL6B PE=1 SV=1	18	3	3	1	175	19	6.06
P50148	GNAQ	Guanine nucleotide-binding protein G(q) subunit alpha OS=Homo sapiens OX=9606 GN=GNAQ PE=1 SV=4	7	3	6	1	359	42.1	5.68
Q8IWC1	MAP7D3	MAP7 domain-containing protein 3 OS=Homo sapiens OX=9606 GN=MAP7D3 PE=1 SV=2	1	1	1	1	876	98.4	9.32
Q13884	SNTB1	Beta-1-syntrophin OS=Homo sapiens OX=9606 GN=SNTB1 PE=1 SV=3	2	1	1	1	538	58	8.63
Q9UH92	MLX	Max-like protein X OS=Homo sapiens OX=9606 GN=MLX PE=1 SV=2	3	1	1	1	298	33.3	8.06
Q14203	DCTN1	Dynactin subunit 1 OS=Homo sapiens OX=9606 GN=DCTN1 PE=1 SV=3	2	2	2	2	1278	141.6	5.81
Q9Y620	RAD54B	DNA repair and recombination protein RAD54B OS=Homo sapiens OX=9606 GN=RAD54B PE=1 SV=1	1	1	1	1	910	102.9	8.12
F8VTY2	NUP37	Nucleoporin Nup37 (Fragment) OS=Homo sapiens OX=9606 GN=NUP37 PE=1 SV=8	5	1	1	1	208	23.3	5.39
A0A7P0T8L1	DENND5A	DENN domain-containing protein 5A OS=Homo sapiens OX=9606 GN=DENND5A PE=1 SV=1	1	1	1	1	1136	129.7	6.64
P11216	PYGB	Glycogen phosphorylase, brain form OS=Homo sapiens OX=9606 GN=PYGB PE=1 SV=5	4	3	5	1	843	96.6	6.86
Q9BTC0	DIDO1	Death-inducer obliterator 1 OS=Homo sapiens OX=9606 GN=DIDO1 PE=1 SV=5	1	1	1	1	2240	243.7	7.88
A0A087WXU5	ZCCHC17	Zinc finger CCHC domain-containing protein 17 OS=Homo sapiens OX=9606 GN=ZCCHC17 PE=1 SV=1	10	1	1	1	146	16.5	8.32
Q9C0B0	UNK	RING finger protein unkempt homolog OS=Homo sapiens OX=9606 GN=UNK PE=1 SV=2	2	2	2	2	810	88	6.86
Q14192	FHL2	Four and a half LIM domains protein 2 OS=Homo sapiens OX=9606 GN=FHL2 PE=1 SV=3	4	1	1	1	279	32.2	7.55
A0A499FJL2	LARS2	leucine--tRNA ligase OS=Homo sapiens OX=9606 GN=LARS2 PE=1 SV=1	2	1	1	1	575	64.6	8.47
Q96HP0	DOCK6	Dedicator of cytokinesis protein 6 OS=Homo sapiens OX=9606 GN=DOCK6 PE=1 SV=3	0	1	1	1	2047	229.4	6.74
O75822	EIF3J	Eukaryotic translation initiation factor 3 subunit J OS=Homo sapiens OX=9606 GN=EIF3J PE=1 SV=2	4	1	1	1	258	29	4.83
D6R9G1	CDK7	Cyclin-dependent kinase 7 OS=Homo sapiens OX=9606 GN=CDK7 PE=1 SV=1	6	1	1	1	253	28.5	6.87
A0A8V8TQE5	NOP10	H/ACA ribonucleoprotein complex subunit 3 OS=Homo sapiens OX=9606 GN=NOP10 PE=4 SV=1	34	2	2	2	65	7.8	9.99
Q8N1F8	STK11IP	Serine/threonine-protein kinase 11-interacting protein OS=Homo sapiens OX=9606 GN=STK11IP PE=1 SV=4	1	1	1	1	1088	120.2	5.36
Q13131	PRKAA1	5'-AMP-activated protein kinase catalytic subunit alpha-1 OS=Homo sapiens OX=9606 GN=PRKAA1 PE=1 SV=4	1	1	1	1	559	64	8.12
Q7L945	ZNF627	Zinc finger protein 627 OS=Homo sapiens OX=9606 GN=ZNF627 PE=1 SV=1	2	1	1	1	461	52.8	8.92
Q13948	CUX1	Protein CASP OS=Homo sapiens OX=9606 GN=CUX1 PE=1 SV=2	1	1	1	1	678	77.4	5.44
Q9BRP8	PYM1	Partner of Y14 and mago OS=Homo sapiens OX=9606 GN=PYM1 PE=1 SV=1	4	1	1	1	204	22.6	9.45
A0A7I2V3E5	GBF1	Golgi-specific brefeldin A-resistance guanine nucleotide exchange factor 1 (Fragment) OS=Homo sapiens OX=9606 GN=GBF1 PE=1 SV=1	9	1	1	1	153	16.3	4.67
P42126	ECI1	Enoyl-CoA delta isomerase 1, mitochondrial OS=Homo sapiens OX=9606 GN=ECI1 PE=1 SV=1	9	2	2	2	302	32.8	8.54
Q9H871	RMND5A	E3 ubiquitin-protein transferase RMND5A OS=Homo sapiens OX=9606 GN=RMND5A PE=1 SV=1	6	2	2	2	391	44	6.06
G3V5H2	LRR1	Leucine-rich repeat protein 1 OS=Homo sapiens OX=9606 GN=LRR1 PE=1 SV=1	7	1	2	1	133	15.2	9.42
Q9H270	VPS11	Vacuolar protein sorting-associated protein 11 homolog OS=Homo sapiens OX=9606 GN=VPS11 PE=1 SV=1	2	1	1	1	941	107.8	7.05
O95881	TXNDC12	Thioredoxin domain-containing protein 12 OS=Homo sapiens OX=9606 GN=TXNDC12 PE=1 SV=1	5	1	1	1	172	19.2	5.4
P60709	ACTB	Actin, cytoplasmic 1 OS=Homo sapiens OX=9606 GN=ACTB PE=1 SV=1	79	28	223	1	375	41.7	5.48	8.10637e+09
P61247	RPS3A	40S ribosomal protein S3a OS=Homo sapiens OX=9606 GN=RPS3A PE=1 SV=2	66	25	129	6	264	29.9	9.73	4.02162e+09
P46781	RPS9	40S ribosomal protein S9 OS=Homo sapiens OX=9606 GN=RPS9 PE=1 SV=3	65	21	99	21	194	22.6	10.65	3.9607e+09
P62701	RPS4X	40S ribosomal protein S4, X isoform OS=Homo sapiens OX=9606 GN=RPS4X PE=1 SV=2	70	22	117	22	263	29.6	10.15	3.85059e+09
Q93009	USP7	Ubiquitin carboxyl-terminal hydrolase 7 OS=Homo sapiens OX=9606 GN=USP7 PE=1 SV=2	15	19	28	19	1102	128.2	5.55	3.81309e+09
H7BY16	NCL	Nucleolin OS=Homo sapiens OX=9606 GN=NCL PE=1 SV=9	32	31	124	1	734	79.3	4.73	3.79007e+09
Q02878	RPL6	60S ribosomal protein L6 OS=Homo sapiens OX=9606 GN=RPL6 PE=1 SV=3	52	24	97	24	288	32.7	10.58	3.73922e+09
P18124	RPL7	60S ribosomal protein L7 OS=Homo sapiens OX=9606 GN=RPL7 PE=1 SV=1	59	25	99	25	248	29.2	10.65	3.72395e+09
C9JP85	NRF2	Nuclear factor-like 2 (Fragment) OS=Homo sapiens OX=9606 GN=NRF2 PE=1 SV=8	6	1	1	1	209	22.7	5.95	3.59982e+09
P62269	RPS18	40S ribosomal protein S18 OS=Homo sapiens OX=9606 GN=RPS18 PE=1 SV=3	57	20	67	15	152	17.7	10.99	3.33467e+09
P26373	RPL13	60S ribosomal protein L13 OS=Homo sapiens OX=9606 GN=RPL13 PE=1 SV=4	57	20	58	20	211	24.2	11.65	3.19455e+09
P36578	RPL4	60S ribosomal protein L4 OS=Homo sapiens OX=9606 GN=RPL4 PE=1 SV=5	56	32	117	32	427	47.7	11.06	3.18604e+09
J3QQ67	RPL18	60S ribosomal protein L18 (Fragment) OS=Homo sapiens OX=9606 GN=RPL18 PE=1 SV=1	43	10	66	10	190	21.8	11.72	3.06889e+09
P62424	RPL7A	60S ribosomal protein L7a OS=Homo sapiens OX=9606 GN=RPL7A PE=1 SV=2	56	26	87	26	266	30	10.61	2875722629
P23396	RPS3	40S ribosomal protein S3 OS=Homo sapiens OX=9606 GN=RPS3 PE=1 SV=2	79	26	99	26	243	26.7	9.66	2.85763e+09
P30050	RPL12	60S ribosomal protein L12 OS=Homo sapiens OX=9606 GN=RPL12 PE=1 SV=1	60	10	52	10	165	17.8	9.42	2.779e+09
P62241	RPS8	40S ribosomal protein S8 OS=Homo sapiens OX=9606 GN=RPS8 PE=1 SV=2	59	13	50	13	208	24.2	10.32	2.64718e+09
P15880	RPS2	40S ribosomal protein S2 OS=Homo sapiens OX=9606 GN=RPS2 PE=1 SV=2	45	15	74	15	293	31.3	10.24	2.61681e+09
P62249	RPS16	40S ribosomal protein S16 OS=Homo sapiens OX=9606 GN=RPS16 PE=1 SV=2	65	15	55	15	146	16.4	10.21	2.57828e+09
P05388	RPLP0	60S acidic ribosomal protein P0 OS=Homo sapiens OX=9606 GN=RPLP0 PE=1 SV=1	51	14	70	14	317	34.3	5.97	2.52257e+09
P62917	RPL8	60S ribosomal protein L8 OS=Homo sapiens OX=9606 GN=RPL8 PE=1 SV=2	44	15	59	15	257	28	11.03	2.45863e+09
A0A1B0GVI3	KRT10	Keratin, type I cytoskeletal 10 OS=Homo sapiens OX=9606 GN=KRT10 PE=1 SV=2	36	27	68	23	624	63.3	5.26	2.26348e+09
P39023	RPL3	60S ribosomal protein L3 OS=Homo sapiens OX=9606 GN=RPL3 PE=1 SV=2	42	27	108	4	403	46.1	10.18	2.12263e+09
P62913	RPL11	60S ribosomal protein L11 OS=Homo sapiens OX=9606 GN=RPL11 PE=1 SV=2	41	10	39	10	178	20.2	9.6	2.05983e+09
P46779	RPL28	60S ribosomal protein L28 OS=Homo sapiens OX=9606 GN=RPL28 PE=1 SV=3	60	15	58	15	137	15.7	12.02	2.02143e+09
P62277	RPS13	40S ribosomal protein S13 OS=Homo sapiens OX=9606 GN=RPS13 PE=1 SV=2	56	15	54	15	151	17.2	10.54	2.00416e+09
P62851	RPS25	40S ribosomal protein S25 OS=Homo sapiens OX=9606 GN=RPS25 PE=1 SV=1	29	5	13	5	125	13.7	10.11	1.98035e+09
P61313	RPL15	60S ribosomal protein L15 OS=Homo sapiens OX=9606 GN=RPL15 PE=1 SV=2	49	13	71	13	204	24.1	11.62	1.9448e+09
P35908	KRT2	Keratin, type II cytoskeletal 2 epidermal OS=Homo sapiens OX=9606 GN=KRT2 PE=1 SV=2	54	38	105	27	639	65.4	8	1.91623e+09
P62280	RPS11	40S ribosomal protein S11 OS=Homo sapiens OX=9606 GN=RPS11 PE=1 SV=3	53	15	63	15	158	18.4	10.3	1911489361
P52272	HNRNPM	Heterogeneous nuclear ribonucleoprotein M OS=Homo sapiens OX=9606 GN=HNRNPM PE=1 SV=3	64	52	199	25	730	77.5	8.7	1.83341e+09
P61254	RPL26	60S ribosomal protein L26 OS=Homo sapiens OX=9606 GN=RPL26 PE=1 SV=1	60	17	56	5	145	17.2	10.55	1.81271e+09
I3L3P7	RPS15A	40S ribosomal protein S15a OS=Homo sapiens OX=9606 GN=RPS15A PE=1 SV=1	82	13	48	6	100	11.5	10.15	1.79028e+09
P27635	RPL10	60S ribosomal protein L10 OS=Homo sapiens OX=9606 GN=RPL10 PE=1 SV=5	50	17	66	17	214	24.6	10.08	1.77492e+09
P40429	RPL13A	60S ribosomal protein L13a OS=Homo sapiens OX=9606 GN=RPL13A PE=1 SV=2	45	15	79	15	203	23.6	10.93	1.76294e+09
F5H5D3	TUBA1C	Tubulin alpha chain OS=Homo sapiens OX=9606 GN=TUBA1C PE=1 SV=1	37	20	88	7	519	57.7	5.07	1.76167e+09
P04264	KRT1	Keratin, type II cytoskeletal 1 OS=Homo sapiens OX=9606 GN=KRT1 PE=1 SV=6	50	36	122	30	644	66	8.12	1.73471e+09
P61353	RPL27	60S ribosomal protein L27 OS=Homo sapiens OX=9606 GN=RPL27 PE=1 SV=2	54	10	48	10	136	15.8	10.56	1.72985e+09
P62906	RPL10A	60S ribosomal protein L10a OS=Homo sapiens OX=9606 GN=RPL10A PE=1 SV=2	47	13	70	13	217	24.8	9.94	1.72019e+09
P39019	RPS19	40S ribosomal protein S19 OS=Homo sapiens OX=9606 GN=RPS19 PE=1 SV=2	65	14	64	14	145	16.1	10.32	1.70471e+09
P62753	RPS6	40S ribosomal protein S6 OS=Homo sapiens OX=9606 GN=RPS6 PE=1 SV=1	34	17	66	17	249	28.7	10.84	1.68493e+09
P17844	DDX5	Probable ATP-dependent RNA helicase DDX5 OS=Homo sapiens OX=9606 GN=DDX5 PE=1 SV=1	47	39	88	32	614	69.1	8.92	1659979142
P62081	RPS7	40S ribosomal protein S7 OS=Homo sapiens OX=9606 GN=RPS7 PE=1 SV=1	41	14	43	14	194	22.1	10.1	1.60108e+09
P18077	RPL35A	60S ribosomal protein L35a OS=Homo sapiens OX=9606 GN=RPL35A PE=1 SV=2	42	9	30	9	110	12.5	11.06	1.59726e+09
P11142	HSPA8	Heat shock cognate 71 kDa protein OS=Homo sapiens OX=9606 GN=HSPA8 PE=1 SV=1	45	31	94	24	646	70.9	5.52	1.55887e+09
Q02543	RPL18A	60S ribosomal protein L18a OS=Homo sapiens OX=9606 GN=RPL18A PE=1 SV=2	55	14	41	14	176	20.7	10.71	1.4952e+09
P16403	H1-2	Histone H1.2 OS=Homo sapiens OX=9606 GN=H1-2 PE=1 SV=2	31	11	43	3	213	21.4	10.93	1.48034e+09
P68371	TUBB4B	Tubulin beta-4B chain OS=Homo sapiens OX=9606 GN=TUBB4B PE=1 SV=1	45	21	161	1	445	49.8	4.89	1.42529e+09
P62899	RPL31	60S ribosomal protein L31 OS=Homo sapiens OX=9606 GN=RPL31 PE=1 SV=1	56	10	40	10	125	14.5	10.54	1.40534e+09
D3YTB1	RPL32	60S ribosomal protein L32 (Fragment) OS=Homo sapiens OX=9606 GN=RPL32 PE=1 SV=1	57	13	53	13	133	15.6	11.44	1.40275e+09
P62750	RPL23A	60S ribosomal protein L23a OS=Homo sapiens OX=9606 GN=RPL23A PE=1 SV=1	43	14	50	14	156	17.7	10.45	1.38125e+09
Q00839	HNRNPU	Heterogeneous nuclear ribonucleoprotein U OS=Homo sapiens OX=9606 GN=HNRNPU PE=1 SV=6	34	36	139	36	825	90.5	6	1.3566e+09
P08238	HSP90AB1	Heat shock protein HSP 90-beta OS=Homo sapiens OX=9606 GN=HSP90AB1 PE=1 SV=4	48	43	111	26	724	83.2	5.03	1.34762e+09
P46778	RPL21	60S ribosomal protein L21 OS=Homo sapiens OX=9606 GN=RPL21 PE=1 SV=2	52	10	34	10	160	18.6	10.49	1.34143e+09
Q9NZI8	IGF2BP1	Insulin-like growth factor 2 mRNA-binding protein 1 OS=Homo sapiens OX=9606 GN=IGF2BP1 PE=1 SV=2	48	30	87	28	577	63.4	9.2	1.29723e+09
M0R0R2	RPS5	40S ribosomal protein S5 OS=Homo sapiens OX=9606 GN=RPS5 PE=1 SV=1	38	11	35	11	225	25.3	9.76	1.28165e+09
E9PLL6	RPL27A	60S ribosomal protein L27a OS=Homo sapiens OX=9606 GN=RPL27A PE=1 SV=1	53	8	28	8	108	12.2	11.46	1275506600
A0A7I2YQG2	RPL19	Ribosomal protein L19 OS=Homo sapiens OX=9606 GN=RPL19 PE=1 SV=1	33	9	37	9	216	25.7	11.27	1.22428e+09
P49207	RPL34	60S ribosomal protein L34 OS=Homo sapiens OX=9606 GN=RPL34 PE=1 SV=3	38	7	32	7	117	13.3	11.47	1.19782e+09
Q5T9A4	ATAD3B	ATPase family AAA domain-containing protein 3B OS=Homo sapiens OX=9606 GN=ATAD3B PE=1 SV=1	42	32	80	11	648	72.5	9.2	1.17355e+09
P68104	EEF1A1	Elongation factor 1-alpha 1 OS=Homo sapiens OX=9606 GN=EEF1A1 PE=1 SV=1	21	12	45	4	462	50.1	9.01	1.09134e+09
P62829	RPL23	60S ribosomal protein L23 OS=Homo sapiens OX=9606 GN=RPL23 PE=1 SV=1	56	11	43	11	140	14.9	10.51	1.09129e+09
J3KRX5	RPL17	60S ribosomal protein L17 (Fragment) OS=Homo sapiens OX=9606 GN=RPL17 PE=1 SV=1	56	12	60	11	174	20.2	10.1	1.07319e+09
P50914	RPL14	60S ribosomal protein L14 OS=Homo sapiens OX=9606 GN=RPL14 PE=1 SV=4	33	9	63	9	215	23.4	10.93	1.05709e+09
P46783	RPS10	40S ribosomal protein S10 OS=Homo sapiens OX=9606 GN=RPS10 PE=1 SV=1	56	13	100	12	165	18.9	10.15	1.03618e+09
Q16778	H2BC21	Histone H2B type 2-E OS=Homo sapiens OX=9606 GN=H2BC21 PE=1 SV=3	47	7	25	2	126	13.9	10.32	1.02285e+09
K7ERI7	RPL22	60S ribosomal protein L22 OS=Homo sapiens OX=9606 GN=RPL22 PE=1 SV=1	44	6	18	6	95	11.2	6.8	1.01164e+09
P83731	RPL24	60S ribosomal protein L24 OS=Homo sapiens OX=9606 GN=RPL24 PE=1 SV=1	40	8	29	8	157	17.8	11.25	9.70741e+08
A0A2R8Y811	RPS14	40S ribosomal protein S14 (Fragment) OS=Homo sapiens OX=9606 GN=RPS14 PE=1 SV=1	43	10	53	10	150	16.1	10.05	944160529
P42766	RPL35	60S ribosomal protein L35 OS=Homo sapiens OX=9606 GN=RPL35 PE=1 SV=2	37	7	32	7	123	14.5	11.05	9.18253e+08
P60866	RPS20	40S ribosomal protein S20 OS=Homo sapiens OX=9606 GN=RPS20 PE=1 SV=1	33	6	35	6	119	13.4	9.94	8.91179e+08
P01857	IGHG1	Immunoglobulin heavy constant gamma 1 OS=Homo sapiens OX=9606 GN=IGHG1 PE=1 SV=1	24	7	22	4	330	36.1	8.19	8.47299e+08
P46777	RPL5	60S ribosomal protein L5 OS=Homo sapiens OX=9606 GN=RPL5 PE=1 SV=3	42	18	76	18	297	34.3	9.72	8.38907e+08
P62888	RPL30	60S ribosomal protein L30 OS=Homo sapiens OX=9606 GN=RPL30 PE=1 SV=2	77	11	30	11	115	12.8	9.63	8.36335e+08
F8W6I7	HNRNPA1	Heterogeneous nuclear ribonucleoprotein A1 OS=Homo sapiens OX=9606 GN=HNRNPA1 PE=1 SV=2	47	20	64	14	307	33.1	9.13	8.28383e+08
Q16777	H2AC20	Histone H2A type 2-C OS=Homo sapiens OX=9606 GN=H2AC20 PE=1 SV=4	36	5	11	3	129	14	10.9	8.23255e+08
A0A0G2JIW1	HSPA1B	Heat shock 70 kDa protein 1B OS=Homo sapiens OX=9606 GN=HSPA1B PE=1 SV=1	40	28	73	23	642	70.1	5.66	8.13311e+08
P22061	PCMT1	Protein-L-isoaspartate(D-aspartate) O-methyltransferase OS=Homo sapiens OX=9606 GN=PCMT1 PE=1 SV=4	51	14	50	14	227	24.6	7.21	8.12327e+08
P62266	RPS23	40S ribosomal protein S23 OS=Homo sapiens OX=9606 GN=RPS23 PE=1 SV=3	30	6	44	6	143	15.8	10.49	803836488
J3KP15	SRSF2	Serine/arginine-rich splicing factor 2 (Fragment) OS=Homo sapiens OX=9606 GN=SRSF2 PE=1 SV=8	49	7	23	7	133	15.4	10.95	6.77077e+08
Q13895	BYSL	Bystin OS=Homo sapiens OX=9606 GN=BYSL PE=1 SV=3	45	18	24	18	437	49.6	8.12	6.69917e+08
Q92522	H1-10	Histone H1.10 OS=Homo sapiens OX=9606 GN=H1-10 PE=1 SV=1	37	8	25	8	213	22.5	10.76	6.56946e+08
H0YAR2	PABPC1	Polyadenylate-binding protein OS=Homo sapiens OX=9606 GN=PABPC1 PE=1 SV=2	50	32	93	23	599	66.6	9.28	6.54205e+08
O00571	DDX3X	ATP-dependent RNA helicase DDX3X OS=Homo sapiens OX=9606 GN=DDX3X PE=1 SV=3	45	31	71	30	662	73.2	7.18	6.31325e+08
A0A2R8Y5Y7	RPL9	60S ribosomal protein L9 OS=Homo sapiens OX=9606 GN=RPL9 PE=1 SV=1	27	8	31	8	220	25	9.74	6.30057e+08
A0A7P0T9I9	NAMPT	Nicotinamide phosphoribosyltransferase OS=Homo sapiens OX=9606 GN=NAMPT PE=1 SV=1	28	13	16	13	488	55.2	6.99	6.26889e+08
P62854	RPS26	40S ribosomal protein S26 OS=Homo sapiens OX=9606 GN=RPS26 PE=1 SV=3	52	5	43	5	115	13	11	6.20556e+08
Q12906	ILF3	Interleukin enhancer-binding factor 3 OS=Homo sapiens OX=9606 GN=ILF3 PE=1 SV=3	31	28	87	22	894	95.3	8.76	6.03246e+08
P02768	ALB	Albumin OS=Homo sapiens OX=9606 GN=ALB PE=1 SV=2	49	33	81	33	609	69.3	6.28	5.84202e+08
Q9Y3U8	RPL36	60S ribosomal protein L36 OS=Homo sapiens OX=9606 GN=RPL36 PE=1 SV=3	34	6	36	6	105	12.2	11.59	577950982
P13639	EEF2	Elongation factor 2 OS=Homo sapiens OX=9606 GN=EEF2 PE=1 SV=4	39	37	86	36	858	95.3	6.83	5.74551e+08
P35527	KRT9	Keratin, type I cytoskeletal 9 OS=Homo sapiens OX=9606 GN=KRT9 PE=1 SV=3	36	18	48	17	623	62	5.24	5.6946e+08
A0A7I2V599	HSPD1	60 kDa heat shock protein, mitochondrial OS=Homo sapiens OX=9606 GN=HSPD1 PE=1 SV=1	43	27	51	27	537	57.8	7.77	5.60912e+08
Q13247	SRSF6	Serine/arginine-rich splicing factor 6 OS=Homo sapiens OX=9606 GN=SRSF6 PE=1 SV=2	39	17	42	11	344	39.6	11.43	5.56049e+08
P25705	ATP5F1A	ATP synthase subunit alpha, mitochondrial OS=Homo sapiens OX=9606 GN=ATP5F1A PE=1 SV=1	36	21	59	21	553	59.7	9.13	5.3993e+08
Q08211	DHX9	ATP-dependent RNA helicase A OS=Homo sapiens OX=9606 GN=DHX9 PE=1 SV=4	31	39	81	39	1270	140.9	6.84	5.39396e+08
Q14103	HNRNPD	Heterogeneous nuclear ribonucleoprotein D0 OS=Homo sapiens OX=9606 GN=HNRNPD PE=1 SV=1	33	16	31	10	355	38.4	7.81	528429846
P62805	H4C16	Histone H4 OS=Homo sapiens OX=9606 GN=H4C16 PE=1 SV=2	52	8	28	8	103	11.4	11.36	5.24127e+08
P63244	RACK1	Receptor of activated protein C kinase 1 OS=Homo sapiens OX=9606 GN=RACK1 PE=1 SV=3	56	15	36	15	317	35.1	7.69	5.14806e+08
A0A5H1ZRQ2	DDX17	RNA helicase OS=Homo sapiens OX=9606 GN=DDX17 PE=1 SV=2	43	32	80	25	731	80.4	8.37	5.1046e+08
H0YN88	RPS17	40S ribosomal protein S17 OS=Homo sapiens OX=9606 GN=RPS17 PE=1 SV=1	31	8	25	8	136	15.9	9.91	4.96363e+08
P05141	SLC25A5	ADP/ATP translocase 2 OS=Homo sapiens OX=9606 GN=SLC25A5 PE=1 SV=7	36	13	25	6	298	32.8	9.69	4.9546e+08
O43390	HNRNPR	Heterogeneous nuclear ribonucleoprotein R OS=Homo sapiens OX=9606 GN=HNRNPR PE=1 SV=1	28	19	51	12	633	70.9	8.13	4.94354e+08
P49411	TUFM	Elongation factor Tu, mitochondrial OS=Homo sapiens OX=9606 GN=TUFM PE=1 SV=3	49	22	60	22	455	49.8	7.61	4.91407e+08
Q99459	CDC5L	Cell division cycle 5-like protein OS=Homo sapiens OX=9606 GN=CDC5L PE=1 SV=2	17	14	29	14	802	92.2	8.18	4.86485e+08
P08865	RPSA	40S ribosomal protein SA OS=Homo sapiens OX=9606 GN=RPSA PE=1 SV=4	42	12	21	12	295	32.8	4.87	4.8099e+08
P61513	RPL37A	60S ribosomal protein L37a OS=Homo sapiens OX=9606 GN=RPL37A PE=1 SV=2	67	8	20	8	92	10.3	10.43	462982302
Q5SSJ5	HP1BP3	Heterochromatin protein 1-binding protein 3 OS=Homo sapiens OX=9606 GN=HP1BP3 PE=1 SV=1	27	15	27	15	553	61.2	9.67	4.54292e+08
E9PCY7	HNRNPH1	Heterogeneous nuclear ribonucleoprotein H OS=Homo sapiens OX=9606 GN=HNRNPH1 PE=1 SV=1	43	15	57	2	429	47.1	6.34	4.50285e+08
P22626	HNRNPA2B1	Heterogeneous nuclear ribonucleoproteins A2/B1 OS=Homo sapiens OX=9606 GN=HNRNPA2B1 PE=1 SV=2	50	20	60	16	353	37.4	8.95	4.49062e+08
Q9NR30	DDX21	Nucleolar RNA helicase 2 OS=Homo sapiens OX=9606 GN=DDX21 PE=1 SV=5	36	31	62	29	783	87.3	9.28	4.4482e+08
P23246	SFPQ	Splicing factor, proline- and glutamine-rich OS=Homo sapiens OX=9606 GN=SFPQ PE=1 SV=2	38	23	67	22	707	76.1	9.44	4.44086e+08
J3KTL2	SRSF1	Serine/arginine-rich splicing factor 1 OS=Homo sapiens OX=9606 GN=SRSF1 PE=1 SV=1	50	14	54	14	253	28.3	10.08	4.38483e+08
O95782	AP2A1	AP-2 complex subunit alpha-1 OS=Homo sapiens OX=9606 GN=AP2A1 PE=1 SV=3	26	24	38	16	977	107.5	7.03	4.37428e+08
O43175	PHGDH	D-3-phosphoglycerate dehydrogenase OS=Homo sapiens OX=9606 GN=PHGDH PE=1 SV=4	32	17	33	17	533	56.6	6.71	4.25925e+08
K7EQJ5	RPS15	40S ribosomal protein S15 OS=Homo sapiens OX=9606 GN=RPS15 PE=1 SV=2	38	6	31	6	141	16.6	10.46	4.21553e+08
O00159	MYO1C	Unconventional myosin-Ic OS=Homo sapiens OX=9606 GN=MYO1C PE=1 SV=4	35	38	64	38	1063	121.6	9.41	3.98777e+08
H7BXY3	DHX30	RNA helicase OS=Homo sapiens OX=9606 GN=DHX30 PE=1 SV=1	38	44	107	44	1166	130.5	8.56	3.94098e+08
E9PDF6	MYO1B	Unconventional myosin-Ib OS=Homo sapiens OX=9606 GN=MYO1B PE=1 SV=1	35	40	82	38	1107	128.4	9.31	3.812e+08
A0A0G2JJ55	MICA	MHC class I polypeptide-related sequence A OS=Homo sapiens OX=9606 GN=MICA PE=1 SV=1	5	1	1	1	194	22.2	7.71	373042336
P26641	EEF1G	Elongation factor 1-gamma OS=Homo sapiens OX=9606 GN=EEF1G PE=1 SV=3	35	17	39	17	437	50.1	6.67	3.65223e+08
A0A7I2V2G2	HSPA9	Stress-70 protein, mitochondrial OS=Homo sapiens OX=9606 GN=HSPA9 PE=1 SV=1	53	31	60	30	610	66.6	5.66	3.63419e+08
P62318	SNRPD3	Small nuclear ribonucleoprotein Sm D3 OS=Homo sapiens OX=9606 GN=SNRPD3 PE=1 SV=1	38	4	10	4	126	13.9	10.32	3.59256e+08
P13010	XRCC5	X-ray repair cross-complementing protein 5 OS=Homo sapiens OX=9606 GN=XRCC5 PE=1 SV=3	29	26	51	26	732	82.7	5.81	359174732
O76094	SRP72	Signal recognition particle subunit SRP72 OS=Homo sapiens OX=9606 GN=SRP72 PE=1 SV=3	20	13	21	13	671	74.6	9.26	3.48491e+08
Q9P258	RCC2	Protein RCC2 OS=Homo sapiens OX=9606 GN=RCC2 PE=1 SV=2	36	20	55	20	522	56	8.78	3.4316e+08
Q9Y230	RUVBL2	RuvB-like 2 OS=Homo sapiens OX=9606 GN=RUVBL2 PE=1 SV=3	51	24	56	24	463	51.1	5.64	3.39166e+08
Q9BQG0	MYBBP1A	Myb-binding protein 1A OS=Homo sapiens OX=9606 GN=MYBBP1A PE=1 SV=2	31	42	104	42	1328	148.8	9.28	3.37444e+08
D6RBZ0	HNRNPAB	Heterogeneous nuclear ribonucleoprotein A/B OS=Homo sapiens OX=9606 GN=HNRNPAB PE=1 SV=1	23	9	16	8	327	35.7	6.95	3.36399e+08
A0A8I5KWT8	MYH9	Myosin-9 OS=Homo sapiens OX=9606 GN=MYH9 PE=1 SV=1	44	77	146	62	1981	229	5.64	3.23796e+08
P52597	HNRNPF	Heterogeneous nuclear ribonucleoprotein F OS=Homo sapiens OX=9606 GN=HNRNPF PE=1 SV=3	31	10	41	9	415	45.6	5.58	3.17737e+08
A0A3B3ITT5	RPL29	60S ribosomal protein L29 OS=Homo sapiens OX=9606 GN=RPL29 PE=1 SV=1	20	3	12	3	167	18.5	11.55	313692655
O94832	MYO1D	Unconventional myosin-Id OS=Homo sapiens OX=9606 GN=MYO1D PE=1 SV=2	41	41	71	41	1006	116.1	9.39	3.08699e+08
Q9NVI7	ATAD3A	ATPase family AAA domain-containing protein 3A OS=Homo sapiens OX=9606 GN=ATAD3A PE=1 SV=2	50	32	88	11	634	71.3	8.98	3.04715e+08
P61978	HNRNPK	Heterogeneous nuclear ribonucleoprotein K OS=Homo sapiens OX=9606 GN=HNRNPK PE=1 SV=1	39	17	67	3	463	50.9	5.54	3.04043e+08
O15479	MAGEB2	Melanoma-associated antigen B2 OS=Homo sapiens OX=9606 GN=MAGEB2 PE=1 SV=3	34	12	30	12	319	35.3	8.76	2.98431e+08
P84243	H3-3B	Histone H3.3 OS=Homo sapiens OX=9606 GN=H3-3B PE=1 SV=2	22	4	8	1	136	15.3	11.27	296882428
P84103	SRSF3	Serine/arginine-rich splicing factor 3 OS=Homo sapiens OX=9606 GN=SRSF3 PE=1 SV=1	46	11	34	10	164	19.3	11.65	2.93824e+08
Q16643	DBN1	Drebrin OS=Homo sapiens OX=9606 GN=DBN1 PE=1 SV=4	31	21	47	21	649	71.4	4.45	2.9194e+08
B4DY09	ILF2	Interleukin enhancer-binding factor 2 OS=Homo sapiens OX=9606 GN=ILF2 PE=1 SV=1	32	11	41	11	352	38.9	4.94	2.89031e+08
Q15910	EZH2	Histone-lysine N-methyltransferase EZH2 OS=Homo sapiens OX=9606 GN=EZH2 PE=1 SV=2	4	3	3	3	746	85.3	7.02	2.87569e+08
O43747	AP1G1	AP-1 complex subunit gamma-1 OS=Homo sapiens OX=9606 GN=AP1G1 PE=1 SV=5	3	3	4	3	822	91.3	6.8	2.84998e+08
A0A7I2V535	NONO	Non-POU domain-containing octamer-binding protein OS=Homo sapiens OX=9606 GN=NONO PE=1 SV=1	29	15	49	14	501	57.6	9.33	2.82621e+08
O76021	RSL1D1	Ribosomal L1 domain-containing protein 1 OS=Homo sapiens OX=9606 GN=RSL1D1 PE=1 SV=3	40	29	66	29	490	54.9	10.13	2.81449e+08
P78527	PRKDC	DNA-dependent protein kinase catalytic subunit OS=Homo sapiens OX=9606 GN=PRKDC PE=1 SV=3	19	75	124	75	4128	468.8	7.12	2.80386e+08
Q8WXX5	DNAJC9	DnaJ homolog subfamily C member 9 OS=Homo sapiens OX=9606 GN=DNAJC9 PE=1 SV=1	31	11	17	11	260	29.9	5.73	2.80255e+08
P35251	RFC1	Replication factor C subunit 1 OS=Homo sapiens OX=9606 GN=RFC1 PE=1 SV=4	11	14	21	14	1148	128.2	9.36	2.7956e+08
J3KQN4	RPL36A	60S ribosomal protein L36a OS=Homo sapiens OX=9606 GN=RPL36A PE=1 SV=1	31	8	26	2	142	16.4	10.43	2.78259e+08
Q9UIG0	BAZ1B	Tyrosine-protein kinase BAZ1B OS=Homo sapiens OX=9606 GN=BAZ1B PE=1 SV=2	8	12	14	12	1483	170.8	8.48	2.74625e+08
P12956	XRCC6	X-ray repair cross-complementing protein 6 OS=Homo sapiens OX=9606 GN=XRCC6 PE=1 SV=2	36	24	57	24	609	69.8	6.64	2.70232e+08
P62873	GNB1	Guanine nucleotide-binding protein G(I)/G(S)/G(T) subunit beta-1 OS=Homo sapiens OX=9606 GN=GNB1 PE=1 SV=3	32	10	20	5	340	37.4	6	2.68397e+08
O75534	CSDE1	Cold shock domain-containing protein E1 OS=Homo sapiens OX=9606 GN=CSDE1 PE=1 SV=2	37	30	51	30	798	88.8	6.25	2.67078e+08
P06733	ENO1	Alpha-enolase OS=Homo sapiens OX=9606 GN=ENO1 PE=1 SV=2	35	17	31	17	434	47.1	7.39	2.63327e+08
P08621	SNRNP70	U1 small nuclear ribonucleoprotein 70 kDa OS=Homo sapiens OX=9606 GN=SNRNP70 PE=1 SV=2	38	21	60	21	437	51.5	9.94	2.611e+08
P11021	HSPA5	Endoplasmic reticulum chaperone BiP OS=Homo sapiens OX=9606 GN=HSPA5 PE=1 SV=2	43	26	47	24	654	72.3	5.16	2.59624e+08
A0A0A6YYJ8	LUC7L2	Putative RNA-binding protein Luc7-like 2 OS=Homo sapiens OX=9606 GN=LUC7L2 PE=3 SV=1	32	16	43	1	458	54.2	10.13	2.58368e+08
O60506	SYNCRIP	Heterogeneous nuclear ribonucleoprotein Q OS=Homo sapiens OX=9606 GN=SYNCRIP PE=1 SV=2	26	18	50	3	623	69.6	8.59	2.58239e+08
Q8IWS0	PHF6	PHD finger protein 6 OS=Homo sapiens OX=9606 GN=PHF6 PE=1 SV=1	56	17	34	17	365	41.3	8.68	255827513
P07900	HSP90AA1	Heat shock protein HSP 90-alpha OS=Homo sapiens OX=9606 GN=HSP90AA1 PE=1 SV=5	43	38	85	22	732	84.6	5.02	2.55528e+08
Q9Y265	RUVBL1	RuvB-like 1 OS=Homo sapiens OX=9606 GN=RUVBL1 PE=1 SV=1	48	18	39	18	456	50.2	6.42	2.54774e+08
A0A8I5KVB5	GTF2I	General transcription factor II-I OS=Homo sapiens OX=9606 GN=GTF2I PE=1 SV=1	17	22	48	22	1118	126.5	9.07	2.4762e+08
P09012	SNRPA	U1 small nuclear ribonucleoprotein A OS=Homo sapiens OX=9606 GN=SNRPA PE=1 SV=3	38	10	22	7	282	31.3	9.83	2.46693e+08
P14678	SNRPB	Small nuclear ribonucleoprotein-associated proteins B and B' OS=Homo sapiens OX=9606 GN=SNRPB PE=1 SV=2	29	9	26	9	240	24.6	11.19	2.42898e+08
P68133	ACTA1	Actin, alpha skeletal muscle OS=Homo sapiens OX=9606 GN=ACTA1 PE=1 SV=1	38	16	169	2	377	42	5.39	2.36942e+08
F5H2F4	MTHFD1	C-1-tetrahydrofolate synthase, cytoplasmic OS=Homo sapiens OX=9606 GN=MTHFD1 PE=1 SV=2	30	30	50	30	964	104.6	7.59	2.30032e+08
Q16629	SRSF7	Serine/arginine-rich splicing factor 7 OS=Homo sapiens OX=9606 GN=SRSF7 PE=1 SV=1	38	11	24	10	238	27.4	11.82	2.28349e+08
Q13813	SPTAN1	Spectrin alpha chain, non-erythrocytic 1 OS=Homo sapiens OX=9606 GN=SPTAN1 PE=1 SV=3	30	65	91	65	2472	284.4	5.35	2.24868e+08
Q13263	TRIM28	Transcription intermediary factor 1-beta OS=Homo sapiens OX=9606 GN=TRIM28 PE=1 SV=5	30	21	59	21	835	88.5	5.77	2.23701e+08
Q13283	G3BP1	Ras GTPase-activating protein-binding protein 1 OS=Homo sapiens OX=9606 GN=G3BP1 PE=1 SV=1	39	14	61	13	466	52.1	5.52	2.23332e+08
O95793	STAU1	Double-stranded RNA-binding protein Staufen homolog 1 OS=Homo sapiens OX=9606 GN=STAU1 PE=1 SV=2	37	21	45	11	577	63.1	9.44	2.20775e+08
O43143	DHX15	ATP-dependent RNA helicase DHX15 OS=Homo sapiens OX=9606 GN=DHX15 PE=1 SV=2	32	27	67	26	795	90.9	7.46	2.1985e+08
C9JPV8	AP2M1	AP-2 complex subunit mu OS=Homo sapiens OX=9606 GN=AP2M1 PE=1 SV=2	19	10	20	10	458	52	9.45	2.18313e+08
P36542	ATP5F1C	ATP synthase subunit gamma, mitochondrial OS=Homo sapiens OX=9606 GN=ATP5F1C PE=1 SV=1	37	12	32	12	298	33	9.22	2.18252e+08
P62316	SNRPD2	Small nuclear ribonucleoprotein Sm D2 OS=Homo sapiens OX=9606 GN=SNRPD2 PE=1 SV=1	69	10	22	10	118	13.5	9.91	2.17591e+08
P04406	GAPDH	Glyceraldehyde-3-phosphate dehydrogenase OS=Homo sapiens OX=9606 GN=GAPDH PE=1 SV=3	38	11	24	11	335	36	8.46	2.16287e+08
Q5JWE9	GNAS	Guanine nucleotide-binding protein G(s) subunit alpha isoforms short OS=Homo sapiens OX=9606 GN=GNAS PE=1 SV=3	12	13	19	12	1022	109.5	5.07	2.1573e+08
Q92900	UPF1	Regulator of nonsense transcripts 1 OS=Homo sapiens OX=9606 GN=UPF1 PE=1 SV=2	29	30	49	30	1129	124.3	6.61	2.13151e+08
P38159	RBMX	RNA-binding motif protein, X chromosome OS=Homo sapiens OX=9606 GN=RBMX PE=1 SV=3	39	15	32	15	391	42.3	10.05	2.11458e+08
P53999	SUB1	Activated RNA polymerase II transcriptional coactivator p15 OS=Homo sapiens OX=9606 GN=SUB1 PE=1 SV=3	64	13	35	13	127	14.4	9.6	2.11426e+08
Q01082	SPTBN1	Spectrin beta chain, non-erythrocytic 1 OS=Homo sapiens OX=9606 GN=SPTBN1 PE=1 SV=2	29	60	94	54	2364	274.4	5.57	2.10821e+08
Q96HS1	PGAM5	Serine/threonine-protein phosphatase PGAM5, mitochondrial OS=Homo sapiens OX=9606 GN=PGAM5 PE=1 SV=2	45	13	35	13	289	32	8.68	2.10412e+08
Q9BVP2	GNL3	Guanine nucleotide-binding protein-like 3 OS=Homo sapiens OX=9606 GN=GNL3 PE=1 SV=2	26	14	26	13	549	62	9.16	2.05664e+08
Q9UQ80	PA2G4	Proliferation-associated protein 2G4 OS=Homo sapiens OX=9606 GN=PA2G4 PE=1 SV=3	53	21	44	21	394	43.8	6.55	2.05229e+08
P35249	RFC4	Replication factor C subunit 4 OS=Homo sapiens OX=9606 GN=RFC4 PE=1 SV=2	39	15	23	15	363	39.7	8.02	2.04467e+08
P41091	EIF2S3	Eukaryotic translation initiation factor 2 subunit 3 OS=Homo sapiens OX=9606 GN=EIF2S3 PE=1 SV=3	41	17	32	17	472	51.1	8.4	2.04186e+08
P46087	NOP2	Probable 28S rRNA (cytosine(4447)-C(5))-methyltransferase OS=Homo sapiens OX=9606 GN=NOP2 PE=1 SV=2	28	24	46	24	812	89.2	9.23	2.00499e+08
P17987	TCP1	T-complex protein 1 subunit alpha OS=Homo sapiens OX=9606 GN=TCP1 PE=1 SV=1	33	19	30	19	556	60.3	6.11	1.99546e+08
O00425	IGF2BP3	Insulin-like growth factor 2 mRNA-binding protein 3 OS=Homo sapiens OX=9606 GN=IGF2BP3 PE=1 SV=2	37	19	44	17	579	63.7	8.87	1.96526e+08
P14923	JUP	Junction plakoglobin OS=Homo sapiens OX=9606 GN=JUP PE=1 SV=3	35	23	51	19	745	81.7	6.14	1.94964e+08
P06576	ATP5F1B	ATP synthase subunit beta, mitochondrial OS=Homo sapiens OX=9606 GN=ATP5F1B PE=1 SV=3	39	17	34	17	529	56.5	5.4	1.9434e+08
P09874	PARP1	Poly [ADP-ribose] polymerase 1 OS=Homo sapiens OX=9606 GN=PARP1 PE=1 SV=4	32	30	45	30	1014	113	8.88	1.92963e+08
A0A2R8Y849	RPS24	40S ribosomal protein S24 OS=Homo sapiens OX=9606 GN=RPS24 PE=1 SV=1	27	5	40	5	131	15.2	10.9	1.92677e+08
Q9BZE4	GTPBP4	GTP-binding protein 4 OS=Homo sapiens OX=9606 GN=GTPBP4 PE=1 SV=3	34	23	52	23	634	73.9	9.5	1.91898e+08
P61981	YWHAG	14-3-3 protein gamma OS=Homo sapiens OX=9606 GN=YWHAG PE=1 SV=2	42	12	24	6	247	28.3	4.89	1.91413e+08
O14654	IRS4	Insulin receptor substrate 4 OS=Homo sapiens OX=9606 GN=IRS4 PE=1 SV=1	29	33	50	33	1257	133.7	8.44	1.89578e+08
A6NLN1	PTBP1	Polypyrimidine tract-binding protein 1 OS=Homo sapiens OX=9606 GN=PTBP1 PE=1 SV=4	17	8	20	5	527	56.5	9.38	1.89088e+08
Q6PKG0	LARP1	La-related protein 1 OS=Homo sapiens OX=9606 GN=LARP1 PE=1 SV=2	23	25	48	25	1096	123.4	8.82	1.8483e+08
A0A7I2V5S2	NPM1	Nucleophosmin OS=Homo sapiens OX=9606 GN=NPM1 PE=1 SV=1	19	7	11	7	305	33.9	4.82	1.84708e+08
P11387	TOP1	DNA topoisomerase 1 OS=Homo sapiens OX=9606 GN=TOP1 PE=1 SV=2	27	21	57	18	765	90.7	9.31	1.84646e+08
Q14683	SMC1A	Structural maintenance of chromosomes protein 1A OS=Homo sapiens OX=9606 GN=SMC1A PE=1 SV=2	32	38	59	38	1233	143.1	7.64	1.83542e+08
Q9Y295	DRG1	Developmentally-regulated GTP-binding protein 1 OS=Homo sapiens OX=9606 GN=DRG1 PE=1 SV=1	51	18	31	18	367	40.5	8.9	1.83269e+08
P08754	GNAI3	Guanine nucleotide-binding protein G(i) subunit alpha-3 OS=Homo sapiens OX=9606 GN=GNAI3 PE=1 SV=3	29	11	24	6	354	40.5	5.69	1.81497e+08
P13647	KRT5	Keratin, type II cytoskeletal 5 OS=Homo sapiens OX=9606 GN=KRT5 PE=1 SV=3	33	25	54	14	590	62.3	7.74	1.80194e+08
Q9Y3I0	RTCB	RNA-splicing ligase RtcB homolog OS=Homo sapiens OX=9606 GN=RTCB PE=1 SV=1	39	19	42	19	505	55.2	7.23	1.78789e+08
Q9UQE7	SMC3	Structural maintenance of chromosomes protein 3 OS=Homo sapiens OX=9606 GN=SMC3 PE=1 SV=2	35	43	62	43	1217	141.5	7.18	178212664
O43707	ACTN4	Alpha-actinin-4 OS=Homo sapiens OX=9606 GN=ACTN4 PE=1 SV=2	40	33	61	22	911	104.8	5.44	1.77243e+08
P26368	U2AF2	Splicing factor U2AF 65 kDa subunit OS=Homo sapiens OX=9606 GN=U2AF2 PE=1 SV=4	29	11	24	11	475	53.5	9.09	1.73824e+08
O95347	SMC2	Structural maintenance of chromosomes protein 2 OS=Homo sapiens OX=9606 GN=SMC2 PE=1 SV=2	32	41	64	41	1197	135.6	8.43	1.73812e+08
Q5JXI8	FHL1	Four and a half LIM domains protein 1 (Fragment) OS=Homo sapiens OX=9606 GN=FHL1 PE=1 SV=1	44	10	25	10	257	29.1	8.27	1.71706e+08
Q15006	EMC2	ER membrane protein complex subunit 2 OS=Homo sapiens OX=9606 GN=EMC2 PE=1 SV=1	8	2	3	2	297	34.8	6.57	168782912
P49368	CCT3	T-complex protein 1 subunit gamma OS=Homo sapiens OX=9606 GN=CCT3 PE=1 SV=4	43	21	40	21	545	60.5	6.49	1.67762e+08
P52292	KPNA2	Importin subunit alpha-1 OS=Homo sapiens OX=9606 GN=KPNA2 PE=1 SV=1	24	11	20	11	529	57.8	5.4	166185915
Q01780	EXOSC10	Exosome component 10 OS=Homo sapiens OX=9606 GN=EXOSC10 PE=1 SV=2	38	30	48	30	885	100.8	8.46	1.6096e+08
Q15029	EFTUD2	116 kDa U5 small nuclear ribonucleoprotein component OS=Homo sapiens OX=9606 GN=EFTUD2 PE=1 SV=1	26	23	42	22	972	109.4	5	1.60907e+08
P38919	EIF4A3	Eukaryotic initiation factor 4A-III OS=Homo sapiens OX=9606 GN=EIF4A3 PE=1 SV=4	35	19	37	16	411	46.8	6.73	1.5477e+08
Q9UHB6	LIMA1	LIM domain and actin-binding protein 1 OS=Homo sapiens OX=9606 GN=LIMA1 PE=1 SV=1	39	27	45	27	759	85.2	6.84	1.5455e+08
P27816	MAP4	Microtubule-associated protein 4 OS=Homo sapiens OX=9606 GN=MAP4 PE=1 SV=3	3	3	4	3	1152	120.9	5.43	1.53438e+08
Q9BUJ2	HNRNPUL1	Heterogeneous nuclear ribonucleoprotein U-like protein 1 OS=Homo sapiens OX=9606 GN=HNRNPUL1 PE=1 SV=2	23	20	39	20	856	95.7	6.92	1.53019e+08
Q9Y3F4	STRAP	Serine-threonine kinase receptor-associated protein OS=Homo sapiens OX=9606 GN=STRAP PE=1 SV=1	42	13	28	13	350	38.4	5.12	1.50506e+08
P67809	YBX1	Y-box-binding protein 1 OS=Homo sapiens OX=9606 GN=YBX1 PE=1 SV=3	45	13	24	9	324	35.9	9.88	1.49964e+08
Q15717	ELAVL1	ELAV-like protein 1 OS=Homo sapiens OX=9606 GN=ELAVL1 PE=1 SV=2	52	14	32	13	326	36.1	9.17	1.49439e+08
H0YFD6	HADHA	enoyl-CoA hydratase OS=Homo sapiens OX=9606 GN=HADHA PE=1 SV=2	31	22	42	22	792	86.3	9.1	1.49307e+08
Q07065	CKAP4	Cytoskeleton-associated protein 4 OS=Homo sapiens OX=9606 GN=CKAP4 PE=1 SV=2	47	24	35	24	602	66	5.92	149098814
P48047	ATP5PO	ATP synthase subunit O, mitochondrial OS=Homo sapiens OX=9606 GN=ATP5PO PE=1 SV=1	44	8	16	8	213	23.3	9.96	1.47357e+08
Q06830	PRDX1	Peroxiredoxin-1 OS=Homo sapiens OX=9606 GN=PRDX1 PE=1 SV=1	45	8	12	6	199	22.1	8.13	1.47171e+08
Q14498	RBM39	RNA-binding protein 39 OS=Homo sapiens OX=9606 GN=RBM39 PE=1 SV=2	31	14	34	13	530	59.3	10.1	1.46303e+08
A0A5F9ZHM4	LDHB	L-lactate dehydrogenase OS=Homo sapiens OX=9606 GN=LDHB PE=1 SV=1	31	10	19	10	341	37.4	6.25	1.43842e+08
A0A804HL40	LRPPRC	Leucine-rich PPR motif-containing protein, mitochondrial OS=Homo sapiens OX=9606 GN=LRPPRC PE=1 SV=1	23	34	52	34	1393	157.7	6.18	1.4359e+08
A0A0J9YYL3	PUF60	Poly(U)-binding-splicing factor PUF60 (Fragment) OS=Homo sapiens OX=9606 GN=PUF60 PE=1 SV=1	33	16	33	16	505	54.6	5.34	1.43202e+08
O43813	LANCL1	Glutathione S-transferase LANCL1 OS=Homo sapiens OX=9606 GN=LANCL1 PE=1 SV=1	23	8	23	8	399	45.3	7.75	1.42675e+08
Q08945	SSRP1	FACT complex subunit SSRP1 OS=Homo sapiens OX=9606 GN=SSRP1 PE=1 SV=1	24	18	39	18	709	81	6.87	1.41066e+08
Q9UQ35	SRRM2	Serine/arginine repetitive matrix protein 2 OS=Homo sapiens OX=9606 GN=SRRM2 PE=1 SV=2	7	19	32	19	2752	299.4	12.06	1.39639e+08
Q9NVP1	DDX18	ATP-dependent RNA helicase DDX18 OS=Homo sapiens OX=9606 GN=DDX18 PE=1 SV=2	28	17	30	17	670	75.4	9.5	1.39602e+08
Q9BQ04	RBM4B	RNA-binding protein 4B OS=Homo sapiens OX=9606 GN=RBM4B PE=1 SV=1	40	14	27	2	359	40.1	6.74	1.38125e+08
P50991	CCT4	T-complex protein 1 subunit delta OS=Homo sapiens OX=9606 GN=CCT4 PE=1 SV=4	42	21	34	21	539	57.9	7.83	1.35917e+08
P05455	SSB	Lupus La protein OS=Homo sapiens OX=9606 GN=SSB PE=1 SV=2	37	16	27	16	408	46.8	7.12	1.35521e+08
H0Y4R1	IMPDH2	Inosine-5'-monophosphate dehydrogenase OS=Homo sapiens OX=9606 GN=IMPDH2 PE=1 SV=2	30	15	26	14	538	58.3	7.27	1.34045e+08
P20042	EIF2S2	Eukaryotic translation initiation factor 2 subunit 2 OS=Homo sapiens OX=9606 GN=EIF2S2 PE=1 SV=2	37	14	26	14	333	38.4	5.8	133621147
Q01081	U2AF1	Splicing factor U2AF 35 kDa subunit OS=Homo sapiens OX=9606 GN=U2AF1 PE=1 SV=3	28	7	21	7	240	27.9	8.81	1.33309e+08
A0A7I2V4F0	DDX1	ATP-dependent RNA helicase DDX1 OS=Homo sapiens OX=9606 GN=DDX1 PE=1 SV=1	31	22	44	22	734	81.7	7.33	1.32841e+08
Q9UJV9	DDX41	Probable ATP-dependent RNA helicase DDX41 OS=Homo sapiens OX=9606 GN=DDX41 PE=1 SV=2	44	27	55	27	622	69.8	6.84	1.32427e+08
H0YIV4	NAP1L1	Nucleosome assembly protein 1-like 1 (Fragment) OS=Homo sapiens OX=9606 GN=NAP1L1 PE=1 SV=1	22	9	29	2	385	44.7	4.49	1.32017e+08
P02533	KRT14	Keratin, type I cytoskeletal 14 OS=Homo sapiens OX=9606 GN=KRT14 PE=1 SV=4	37	20	57	4	472	51.5	5.16	1.31068e+08
P42285	MTREX	Exosome RNA helicase MTR4 OS=Homo sapiens OX=9606 GN=MTREX PE=1 SV=3	22	22	33	22	1042	117.7	6.52	1.308e+08
P55084	HADHB	Trifunctional enzyme subunit beta, mitochondrial OS=Homo sapiens OX=9606 GN=HADHB PE=1 SV=3	33	17	34	17	474	51.3	9.41	1.30155e+08
P22087	FBL	rRNA 2'-O-methyltransferase fibrillarin OS=Homo sapiens OX=9606 GN=FBL PE=1 SV=2	43	11	18	11	321	33.8	10.18	1.30116e+08
P50990	CCT8	T-complex protein 1 subunit theta OS=Homo sapiens OX=9606 GN=CCT8 PE=1 SV=4	44	23	46	23	548	59.6	5.6	1.29444e+08
Q13310	PABPC4	Polyadenylate-binding protein 4 OS=Homo sapiens OX=9606 GN=PABPC4 PE=1 SV=1	32	24	41	1	644	70.7	9.26	1.29029e+08
O15042	U2SURP	U2 snRNP-associated SURP motif-containing protein OS=Homo sapiens OX=9606 GN=U2SURP PE=1 SV=2	22	21	34	21	1029	118.2	8.47	1.27523e+08
Q96AG4	LRRC59	Leucine-rich repeat-containing protein 59 OS=Homo sapiens OX=9606 GN=LRRC59 PE=1 SV=1	31	10	19	10	307	34.9	9.57	1.27302e+08
P05198	EIF2S1	Eukaryotic translation initiation factor 2 subunit 1 OS=Homo sapiens OX=9606 GN=EIF2S1 PE=1 SV=3	33	11	24	11	315	36.1	5.08	1.2718e+08
Q9Y2R9	MRPS7	28S ribosomal protein S7, mitochondrial OS=Homo sapiens OX=9606 GN=MRPS7 PE=1 SV=2	46	11	23	11	242	28.1	9.99	1.25836e+08
Q5QNW6	H2BC18	Histone H2B type 2-F OS=Homo sapiens OX=9606 GN=H2BC18 PE=1 SV=3	47	7	22	2	126	13.9	10.32	125597294
A0A8Q3WKZ8	MRPS27	28S ribosomal protein S27, mitochondrial OS=Homo sapiens OX=9606 GN=MRPS27 PE=1 SV=1	36	14	22	14	401	46.2	5.88	1.22734e+08
P22695	UQCRC2	Cytochrome b-c1 complex subunit 2, mitochondrial OS=Homo sapiens OX=9606 GN=UQCRC2 PE=1 SV=3	44	16	31	16	453	48.4	8.63	1.22163e+08
P30153	PPP2R1A	Serine/threonine-protein phosphatase 2A 65 kDa regulatory subunit A alpha isoform OS=Homo sapiens OX=9606 GN=PPP2R1A PE=1 SV=4	21	11	14	11	589	65.3	5.11	121770169
P05387	RPLP2	60S acidic ribosomal protein P2 OS=Homo sapiens OX=9606 GN=RPLP2 PE=1 SV=1	96	8	14	7	115	11.7	4.54	1.21326e+08
Q14444	CAPRIN1	Caprin-1 OS=Homo sapiens OX=9606 GN=CAPRIN1 PE=1 SV=2	10	10	16	10	709	78.3	5.25	1.19948e+08
A0A7I2V5F1	DNMT1	DNA (cytosine-5)-methyltransferase OS=Homo sapiens OX=9606 GN=DNMT1 PE=1 SV=1	16	25	36	25	1580	179.3	7.77	1.19752e+08
P37108	SRP14	Signal recognition particle 14 kDa protein OS=Homo sapiens OX=9606 GN=SRP14 PE=1 SV=2	26	6	15	6	136	14.6	10.04	119127640
P09661	SNRPA1	U2 small nuclear ribonucleoprotein A' OS=Homo sapiens OX=9606 GN=SNRPA1 PE=1 SV=2	35	11	20	11	255	28.4	8.62	1.18624e+08
P21127	CDK11B	Cyclin-dependent kinase 11B OS=Homo sapiens OX=9606 GN=CDK11B PE=1 SV=4	25	23	33	2	795	92.6	5.54	1.17943e+08
Q9UKD2	MRTO4	mRNA turnover protein 4 homolog OS=Homo sapiens OX=9606 GN=MRTO4 PE=1 SV=2	49	16	33	16	239	27.5	8.29	1.17842e+08
B5MDF5	RAN	GTP-binding nuclear protein Ran OS=Homo sapiens OX=9606 GN=RAN PE=1 SV=1	28	6	17	6	233	26.2	7.01	117809561
A0A494C128	NOP56	Nucleolar protein 56 OS=Homo sapiens OX=9606 GN=NOP56 PE=1 SV=1	28	15	26	15	478	53	8.48	1.17018e+08
A0A6Q8PG37	KIF2A	Kinesin-like protein OS=Homo sapiens OX=9606 GN=KIF2A PE=1 SV=1	26	21	36	20	717	81	6.1	1.1687e+08
Q00325	SLC25A3	Phosphate carrier protein, mitochondrial OS=Homo sapiens OX=9606 GN=SLC25A3 PE=1 SV=2	31	13	28	13	362	40.1	9.38	1.14992e+08
C9JZR2	CTNND1	Catenin delta-1 OS=Homo sapiens OX=9606 GN=CTNND1 PE=1 SV=2	17	14	18	14	938	104.8	6.87	1.13953e+08
Q13243	SRSF5	Serine/arginine-rich splicing factor 5 OS=Homo sapiens OX=9606 GN=SRSF5 PE=1 SV=1	26	9	16	8	272	31.2	11.59	1.13324e+08
A0A8V8TQJ0	MSH6	DNA mismatch repair protein Msh6 OS=Homo sapiens OX=9606 GN=MSH6 PE=4 SV=1	21	27	36	27	1362	152.9	6.92	1.12919e+08
B4DY08	HNRNPC	Heterogeneous nuclear ribonucleoproteins C1/C2 OS=Homo sapiens OX=9606 GN=HNRNPC PE=1 SV=1	43	14	32	13	288	32	8.72	1.12915e+08
P60842	EIF4A1	Eukaryotic initiation factor 4A-I OS=Homo sapiens OX=9606 GN=EIF4A1 PE=1 SV=1	38	16	29	13	406	46.1	5.48	1.12667e+08
Q09028	RBBP4	Histone-binding protein RBBP4 OS=Homo sapiens OX=9606 GN=RBBP4 PE=1 SV=3	25	9	13	4	425	47.6	4.89	112311054
Q07666	KHDRBS1	KH domain-containing, RNA-binding, signal transduction-associated protein 1 OS=Homo sapiens OX=9606 GN=KHDRBS1 PE=1 SV=1	17	10	21	10	443	48.2	8.66	1.11402e+08
Q9BQ67	GRWD1	Glutamate-rich WD repeat-containing protein 1 OS=Homo sapiens OX=9606 GN=GRWD1 PE=1 SV=1	16	6	12	6	446	49.4	4.92	1.1052e+08
B4DXZ6	FXR1	RNA-binding protein FXR1 OS=Homo sapiens OX=9606 GN=FXR1 PE=1 SV=1	29	18	35	16	608	68.3	6.05	1.10147e+08
Q14126	DSG2	Desmoglein-2 OS=Homo sapiens OX=9606 GN=DSG2 PE=1 SV=2	17	15	27	15	1118	122.2	5.24	1.09775e+08
P25398	RPS12	40S ribosomal protein S12 OS=Homo sapiens OX=9606 GN=RPS12 PE=1 SV=3	35	5	9	5	132	14.5	7.21	1.09362e+08
Q9Y2L1	DIS3	Exosome complex exonuclease RRP44 OS=Homo sapiens OX=9606 GN=DIS3 PE=1 SV=2	28	24	31	24	958	108.9	7.14	1.08491e+08
P14868	DARS1	Aspartate--tRNA ligase, cytoplasmic OS=Homo sapiens OX=9606 GN=DARS1 PE=1 SV=2	52	24	41	24	501	57.1	6.55	1.08297e+08
Q12955	ANK3	Ankyrin-3 OS=Homo sapiens OX=9606 GN=ANK3 PE=1 SV=3	1	4	6	4	4377	480.1	6.49	1.07742e+08
Q9NU22	MDN1	Midasin OS=Homo sapiens OX=9606 GN=MDN1 PE=1 SV=2	1	5	7	5	5596	632.4	5.68	1.06864e+08
P35232	PHB1	Prohibitin 1 OS=Homo sapiens OX=9606 GN=PHB1 PE=1 SV=1	37	10	19	10	272	29.8	5.76	1.06567e+08
P51991	HNRNPA3	Heterogeneous nuclear ribonucleoprotein A3 OS=Homo sapiens OX=9606 GN=HNRNPA3 PE=1 SV=2	29	15	34	12	378	39.6	9.01	1.06234e+08
O95232	LUC7L3	Luc7-like protein 3 OS=Homo sapiens OX=9606 GN=LUC7L3 PE=1 SV=2	22	10	16	10	432	51.4	9.79	1.06131e+08
P62979	RPS27A	Ubiquitin-40S ribosomal protein S27a OS=Homo sapiens OX=9606 GN=RPS27A PE=1 SV=2	57	9	15	4	156	18	9.64	1.044e+08
Q02978	SLC25A11	Mitochondrial 2-oxoglutarate/malate carrier protein OS=Homo sapiens OX=9606 GN=SLC25A11 PE=1 SV=3	42	13	22	13	314	34	9.91	1.03029e+08
Q15365	PCBP1	Poly(rC)-binding protein 1 OS=Homo sapiens OX=9606 GN=PCBP1 PE=1 SV=2	29	8	16	5	356	37.5	7.09	102824969
Q9Y5A9	YTHDF2	YTH domain-containing family protein 2 OS=Homo sapiens OX=9606 GN=YTHDF2 PE=1 SV=2	19	11	21	7	579	62.3	8.79	1.01976e+08
P62861	FAU	FAU ubiquitin-like and ribosomal protein S30 OS=Homo sapiens OX=9606 GN=FAU PE=1 SV=2	8	2	4	2	133	14.4	10.17	1.01968e+08
P40227	CCT6A	T-complex protein 1 subunit zeta OS=Homo sapiens OX=9606 GN=CCT6A PE=1 SV=3	28	16	23	16	531	58	6.68	1.01233e+08
P15924	DSP	Desmoplakin OS=Homo sapiens OX=9606 GN=DSP PE=1 SV=3	13	39	54	39	2871	331.6	6.81	1.00761e+08
Q9H845	ACAD9	Complex I assembly factor ACAD9, mitochondrial OS=Homo sapiens OX=9606 GN=ACAD9 PE=1 SV=1	28	17	30	17	621	68.7	7.96	1.00699e+08
J3QLR8	MRPS23	28S ribosomal protein S23, mitochondrial OS=Homo sapiens OX=9606 GN=MRPS23 PE=1 SV=1	50	9	15	9	152	17.5	9.63	1.00146e+08
P00338	LDHA	L-lactate dehydrogenase A chain OS=Homo sapiens OX=9606 GN=LDHA PE=1 SV=2	30	11	22	11	332	36.7	8.27	1.00039e+08
O95071	UBR5	E3 ubiquitin-protein ligase UBR5 OS=Homo sapiens OX=9606 GN=UBR5 PE=1 SV=2	15	33	51	33	2799	309.2	5.85	9.98245e+07
P36957	DLST	Dihydrolipoyllysine-residue succinyltransferase component of 2-oxoglutarate dehydrogenase complex, mitochondrial OS=Homo sapiens OX=9606 GN=DLST PE=1 SV=4	18	8	20	8	453	48.7	8.95	9.97077e+07
O94776	MTA2	Metastasis-associated protein MTA2 OS=Homo sapiens OX=9606 GN=MTA2 PE=1 SV=1	14	9	13	8	668	75	9.66	9.903e+07
Q32Q12	NME1-NME2	Nucleoside diphosphate kinase OS=Homo sapiens OX=9606 GN=NME1-NME2 PE=1 SV=1	48	10	17	2	292	32.6	8.48	9.88973e+07
Q2NL82	TSR1	Pre-rRNA-processing protein TSR1 homolog OS=Homo sapiens OX=9606 GN=TSR1 PE=1 SV=1	23	20	42	20	804	91.8	7.42	9.88826e+07
A0A8I5KYF1	MRPS22	28S ribosomal protein S22, mitochondrial OS=Homo sapiens OX=9606 GN=MRPS22 PE=1 SV=1	42	16	25	16	332	37.9	8.76	9.85402e+07
Q8IY81	FTSJ3	pre-rRNA 2'-O-ribose RNA methyltransferase FTSJ3 OS=Homo sapiens OX=9606 GN=FTSJ3 PE=1 SV=2	21	17	29	17	847	96.5	8.4	9.84199e+07
Q9BW92	TARS2	Threonine--tRNA ligase, mitochondrial OS=Homo sapiens OX=9606 GN=TARS2 PE=1 SV=1	17	12	16	12	718	81	7.3	98084113
P14866	HNRNPL	Heterogeneous nuclear ribonucleoprotein L OS=Homo sapiens OX=9606 GN=HNRNPL PE=1 SV=2	23	12	22	11	589	64.1	8.22	9.78795e+07
O94906	PRPF6	Pre-mRNA-processing factor 6 OS=Homo sapiens OX=9606 GN=PRPF6 PE=1 SV=1	28	26	44	26	941	106.9	8.25	9.71721e+07
P54289	CACNA2D1	Voltage-dependent calcium channel subunit alpha-2/delta-1 OS=Homo sapiens OX=9606 GN=CACNA2D1 PE=1 SV=3	3	3	3	3	1103	124.5	5.27	9.63169e+07
Q5JTH9	RRP12	RRP12-like protein OS=Homo sapiens OX=9606 GN=RRP12 PE=1 SV=2	18	24	39	23	1297	143.6	8.75	9.611e+07
Q9BVA1	TUBB2B	Tubulin beta-2B chain OS=Homo sapiens OX=9606 GN=TUBB2B PE=1 SV=1	45	21	159	3	445	49.9	4.89	9.59524e+07
A0A494C1J1	SPECC1L	Cytospin-A OS=Homo sapiens OX=9606 GN=SPECC1L PE=1 SV=1	25	26	38	26	1136	126.2	5.57	9.56979e+07
P08670	VIM	Vimentin OS=Homo sapiens OX=9606 GN=VIM PE=1 SV=4	41	21	40	18	466	53.6	5.12	9.51287e+07
P54886	ALDH18A1	Delta-1-pyrroline-5-carboxylate synthase OS=Homo sapiens OX=9606 GN=ALDH18A1 PE=1 SV=2	22	20	29	20	795	87.2	7.12	9.47976e+07
H0Y673	AP1S2	AP complex subunit sigma (Fragment) OS=Homo sapiens OX=9606 GN=AP1S2 PE=1 SV=1	6	1	1	1	153	18.1	5.27	94400432
P30048	PRDX3	Thioredoxin-dependent peroxide reductase, mitochondrial OS=Homo sapiens OX=9606 GN=PRDX3 PE=1 SV=3	26	7	17	7	256	27.7	7.78	9.40931e+07
Q13724	MOGS	Mannosyl-oligosaccharide glucosidase OS=Homo sapiens OX=9606 GN=MOGS PE=1 SV=5	22	17	27	17	837	91.9	8.9	9.36082e+07
P35637	FUS	RNA-binding protein FUS OS=Homo sapiens OX=9606 GN=FUS PE=1 SV=1	17	9	25	7	526	53.4	9.36	9.33201e+07
P35580	MYH10	Myosin-10 OS=Homo sapiens OX=9606 GN=MYH10 PE=1 SV=3	27	47	69	33	1976	228.9	5.54	9.32425e+07
Q14152	EIF3A	Eukaryotic translation initiation factor 3 subunit A OS=Homo sapiens OX=9606 GN=EIF3A PE=1 SV=1	22	32	60	32	1382	166.5	6.79	9.32138e+07
P42677	RPS27	40S ribosomal protein S27 OS=Homo sapiens OX=9606 GN=RPS27 PE=1 SV=3	40	5	11	3	84	9.5	9.45	9.3078e+07
P18085	ARF4	ADP-ribosylation factor 4 OS=Homo sapiens OX=9606 GN=ARF4 PE=1 SV=3	39	8	14	5	180	20.5	7.14	93001474
Q7Z2W4	ZC3HAV1	Zinc finger CCCH-type antiviral protein 1 OS=Homo sapiens OX=9606 GN=ZC3HAV1 PE=1 SV=3	35	28	43	27	902	101.4	8.4	9.27631e+07
O43684	BUB3	Mitotic checkpoint protein BUB3 OS=Homo sapiens OX=9606 GN=BUB3 PE=1 SV=1	38	11	20	11	328	37.1	6.84	9.24482e+07
C9JJ19	MRPS34	28S ribosomal protein S34, mitochondrial OS=Homo sapiens OX=9606 GN=MRPS34 PE=1 SV=2	29	7	18	7	225	26.3	9.89	9.19364e+07
Q8IXJ9	ASXL1	Polycomb group protein ASXL1 OS=Homo sapiens OX=9606 GN=ASXL1 PE=1 SV=4	1	1	2	1	1541	165.3	6.21	91852322
A0A0A0MSX9	IARS1	isoleucine--tRNA ligase OS=Homo sapiens OX=9606 GN=IARS1 PE=1 SV=1	20	24	46	24	1242	142.2	6.09	9.17848e+07
A0A8Q3WKJ9	AP3B1	AP-3 complex subunit beta OS=Homo sapiens OX=9606 GN=AP3B1 PE=1 SV=1	22	22	35	22	1034	114.8	6.19	9.14887e+07
P25205	MCM3	DNA replication licensing factor MCM3 OS=Homo sapiens OX=9606 GN=MCM3 PE=1 SV=3	25	20	35	20	808	90.9	5.77	9.11089e+07
Q96SB4	SRPK1	SRSF protein kinase 1 OS=Homo sapiens OX=9606 GN=SRPK1 PE=1 SV=2	25	16	33	13	655	74.3	6.16	90658237
O95831	AIFM1	Apoptosis-inducing factor 1, mitochondrial OS=Homo sapiens OX=9606 GN=AIFM1 PE=1 SV=1	28	14	23	14	613	66.9	8.95	9.06521e+07
Q13435	SF3B2	Splicing factor 3B subunit 2 OS=Homo sapiens OX=9606 GN=SF3B2 PE=1 SV=2	24	21	36	21	895	100.2	5.67	9.03327e+07
P07948	LYN	Tyrosine-protein kinase Lyn OS=Homo sapiens OX=9606 GN=LYN PE=1 SV=3	33	16	25	13	512	58.5	7.11	8.96419e+07
P00403	MT-CO2	Cytochrome c oxidase subunit 2 OS=Homo sapiens OX=9606 GN=MT-CO2 PE=1 SV=1	18	4	13	4	227	25.5	4.82	89184114
B5MCF9	PES1	Pescadillo homolog OS=Homo sapiens OX=9606 GN=PES1 PE=1 SV=1	26	17	32	17	571	66	7.5	8.91721e+07
H0YHX9	NACA	Nascent polypeptide-associated complex subunit alpha OS=Homo sapiens OX=9606 GN=NACA PE=1 SV=2	27	6	16	6	235	25.3	4.55	8.88349e+07
P40937	RFC5	Replication factor C subunit 5 OS=Homo sapiens OX=9606 GN=RFC5 PE=1 SV=1	37	11	19	11	340	38.5	7.2	8.87338e+07
Q9BQ39	DDX50	ATP-dependent RNA helicase DDX50 OS=Homo sapiens OX=9606 GN=DDX50 PE=1 SV=1	28	20	32	18	737	82.5	9.17	8.86117e+07
Q8NC51	SERBP1	Plasminogen activator inhibitor 1 RNA-binding protein OS=Homo sapiens OX=9606 GN=SERBP1 PE=1 SV=2	34	15	27	15	408	44.9	8.65	8.76288e+07
Q5VTL8	PRPF38B	Pre-mRNA-splicing factor 38B OS=Homo sapiens OX=9606 GN=PRPF38B PE=1 SV=1	16	9	15	9	546	64.4	10.54	8.65832e+07
P07814	EPRS1	Bifunctional glutamate/proline--tRNA ligase OS=Homo sapiens OX=9606 GN=EPRS1 PE=1 SV=5	24	30	43	29	1512	170.5	7.33	8.65545e+07
Q9UMS4	PRPF19	Pre-mRNA-processing factor 19 OS=Homo sapiens OX=9606 GN=PRPF19 PE=1 SV=1	22	9	25	9	504	55.1	6.61	8.65153e+07
Q9Y399	MRPS2	28S ribosomal protein S2, mitochondrial OS=Homo sapiens OX=9606 GN=MRPS2 PE=1 SV=1	27	9	14	9	296	33.2	9.26	8.59919e+07
Q8TDN6	BRIX1	Ribosome biogenesis protein BRX1 homolog OS=Homo sapiens OX=9606 GN=BRIX1 PE=1 SV=2	28	9	13	9	353	41.4	9.92	8.4929e+07
O75533	SF3B1	Splicing factor 3B subunit 1 OS=Homo sapiens OX=9606 GN=SF3B1 PE=1 SV=3	17	21	40	21	1304	145.7	7.09	8.47712e+07
Q9H6S0	YTHDC2	3'-5' RNA helicase YTHDC2 OS=Homo sapiens OX=9606 GN=YTHDC2 PE=1 SV=2	18	25	31	25	1430	160.1	8.4	8.47615e+07
O60832	DKC1	H/ACA ribonucleoprotein complex subunit DKC1 OS=Homo sapiens OX=9606 GN=DKC1 PE=1 SV=3	34	16	36	16	514	57.6	9.42	8.38414e+07
P78371	CCT2	T-complex protein 1 subunit beta OS=Homo sapiens OX=9606 GN=CCT2 PE=1 SV=4	36	20	29	20	535	57.5	6.46	8.33343e+07
A0A8V8TQ14	CLTC	Clathrin heavy chain 1 OS=Homo sapiens OX=9606 GN=CLTC PE=4 SV=1	16	26	38	26	1680	192.1	5.69	8.32651e+07
Q9Y6M1	IGF2BP2	Insulin-like growth factor 2 mRNA-binding protein 2 OS=Homo sapiens OX=9606 GN=IGF2BP2 PE=1 SV=2	34	18	32	17	599	66.1	8.46	8.2589e+07
Q00577	PURA	Transcriptional activator protein Pur-alpha OS=Homo sapiens OX=9606 GN=PURA PE=1 SV=2	12	6	8	6	322	34.9	6.44	82529372
P04075	ALDOA	Fructose-bisphosphate aldolase A OS=Homo sapiens OX=9606 GN=ALDOA PE=1 SV=2	36	12	28	10	364	39.4	8.09	8.2417e+07
P50454	SERPINH1	Serpin H1 OS=Homo sapiens OX=9606 GN=SERPINH1 PE=1 SV=2	26	10	24	10	418	46.4	8.69	8.15373e+07
P49327	FASN	Fatty acid synthase OS=Homo sapiens OX=9606 GN=FASN PE=1 SV=3	16	36	51	36	2511	273.3	6.44	8.14992e+07
Q7KZF4	SND1	Staphylococcal nuclease domain-containing protein 1 OS=Homo sapiens OX=9606 GN=SND1 PE=1 SV=1	16	12	17	12	910	101.9	7.17	8.12887e+07
Q9H0S4	DDX47	Probable ATP-dependent RNA helicase DDX47 OS=Homo sapiens OX=9606 GN=DDX47 PE=1 SV=1	44	16	30	16	455	50.6	9.1	8.12072e+07
P56182	RRP1	Ribosomal RNA processing protein 1 homolog A OS=Homo sapiens OX=9606 GN=RRP1 PE=1 SV=1	25	11	23	11	461	52.8	9.33	8.09317e+07
P07305	H1-0	Histone H1.0 OS=Homo sapiens OX=9606 GN=H1-0 PE=1 SV=3	28	5	12	5	194	20.9	10.84	8.09041e+07
Q96PK6	RBM14	RNA-binding protein 14 OS=Homo sapiens OX=9606 GN=RBM14 PE=1 SV=2	28	17	26	17	669	69.4	9.67	80523619
A6PVP4	MED20	Mediator of RNA polymerase II transcription subunit 20 (Fragment) OS=Homo sapiens OX=9606 GN=MED20 PE=1 SV=1	22	3	4	3	140	15.3	6.51	8.02413e+07
P23528	CFL1	Cofilin-1 OS=Homo sapiens OX=9606 GN=CFL1 PE=1 SV=3	42	7	18	6	166	18.5	8.09	7.89534e+07
P62314	SNRPD1	Small nuclear ribonucleoprotein Sm D1 OS=Homo sapiens OX=9606 GN=SNRPD1 PE=1 SV=1	38	4	11	4	119	13.3	11.56	7.83556e+07
C9J384	CMSS1	Protein CMSS1 (Fragment) OS=Homo sapiens OX=9606 GN=CMSS1 PE=1 SV=1	36	9	16	9	225	26.2	9.88	7.75882e+07
Q99832	CCT7	T-complex protein 1 subunit eta OS=Homo sapiens OX=9606 GN=CCT7 PE=1 SV=2	29	15	30	15	543	59.3	7.65	7.74761e+07
P12004	PCNA	Proliferating cell nuclear antigen OS=Homo sapiens OX=9606 GN=PCNA PE=1 SV=1	36	9	18	9	261	28.8	4.69	7.58552e+07
P33993	MCM7	DNA replication licensing factor MCM7 OS=Homo sapiens OX=9606 GN=MCM7 PE=1 SV=4	29	18	34	18	719	81.3	6.46	7.48359e+07
P62273	RPS29	40S ribosomal protein S29 OS=Homo sapiens OX=9606 GN=RPS29 PE=1 SV=2	50	4	6	4	56	6.7	10.13	7.45754e+07
A8MXP9	MATR3	Matrin-3 OS=Homo sapiens OX=9606 GN=MATR3 PE=1 SV=1	20	15	28	15	895	99.9	6.04	74348170
Q5T4U5	ACADM	Medium-chain specific acyl-CoA dehydrogenase, mitochondrial OS=Homo sapiens OX=9606 GN=ACADM PE=1 SV=1	24	12	23	12	454	50.2	7.8	7.40198e+07
Q9NPD3	EXOSC4	Exosome complex component RRP41 OS=Homo sapiens OX=9606 GN=EXOSC4 PE=1 SV=3	30	6	13	6	245	26.4	6.52	7.37897e+07
P19338	NCL	Nucleolin OS=Homo sapiens OX=9606 GN=NCL PE=1 SV=3	33	31	124	1	710	76.6	4.7	73778072
Q9Y2X3	NOP58	Nucleolar protein 58 OS=Homo sapiens OX=9606 GN=NOP58 PE=1 SV=1	28	11	23	11	529	59.5	8.92	7.33709e+07
Q9GZR7	DDX24	ATP-dependent RNA helicase DDX24 OS=Homo sapiens OX=9606 GN=DDX24 PE=1 SV=1	23	18	29	18	859	96.3	9.06	7.31861e+07
Q9NTJ3	SMC4	Structural maintenance of chromosomes protein 4 OS=Homo sapiens OX=9606 GN=SMC4 PE=1 SV=2	19	25	34	25	1288	147.1	6.79	7.31663e+07
O75643	SNRNP200	U5 small nuclear ribonucleoprotein 200 kDa helicase OS=Homo sapiens OX=9606 GN=SNRNP200 PE=1 SV=2	12	26	34	26	2136	244.4	6.06	7.31111e+07
Q9UG63	ABCF2	ATP-binding cassette sub-family F member 2 OS=Homo sapiens OX=9606 GN=ABCF2 PE=1 SV=2	32	18	41	18	623	71.2	7.37	7.3024e+07
O60841	EIF5B	Eukaryotic translation initiation factor 5B OS=Homo sapiens OX=9606 GN=EIF5B PE=1 SV=4	16	19	24	19	1220	138.7	5.49	7.1495e+07
P24539	ATP5PB	ATP synthase F(0) complex subunit B1, mitochondrial OS=Homo sapiens OX=9606 GN=ATP5PB PE=1 SV=2	38	10	17	10	256	28.9	9.36	7.12198e+07
Q08J23	NSUN2	RNA cytosine C(5)-methyltransferase NSUN2 OS=Homo sapiens OX=9606 GN=NSUN2 PE=1 SV=2	21	16	21	16	767	86.4	6.77	7.11057e+07
B4DKD1	TTYH2	Protein tweety homolog OS=Homo sapiens OX=9606 GN=TTYH2 PE=1 SV=1	2	1	1	1	513	56.3	6.14	71001280
A0A140T9E9	BRD2	Bromodomain-containing protein 2 (Fragment) OS=Homo sapiens OX=9606 GN=BRD2 PE=1 SV=1	30	20	36	18	807	88.4	9.09	7.08248e+07
Q96EY7	PTCD3	Pentatricopeptide repeat domain-containing protein 3, mitochondrial OS=Homo sapiens OX=9606 GN=PTCD3 PE=1 SV=3	19	12	24	12	689	78.5	6.42	7.07471e+07
Q8WU90	ZC3H15	Zinc finger CCCH domain-containing protein 15 OS=Homo sapiens OX=9606 GN=ZC3H15 PE=1 SV=1	27	11	21	11	426	48.6	5.31	7.07201e+07
Q86V81	ALYREF	THO complex subunit 4 OS=Homo sapiens OX=9606 GN=ALYREF PE=1 SV=3	33	6	12	6	257	26.9	11.15	7.07018e+07
P40938	RFC3	Replication factor C subunit 3 OS=Homo sapiens OX=9606 GN=RFC3 PE=1 SV=2	34	11	16	11	356	40.5	8.34	7.06757e+07
O43663	PRC1	Protein regulator of cytokinesis 1 OS=Homo sapiens OX=9606 GN=PRC1 PE=1 SV=2	3	2	2	2	620	71.6	6.68	7.06696e+07
F5GY37	PHB2	Prohibitin OS=Homo sapiens OX=9606 GN=PHB2 PE=1 SV=1	43	10	22	10	267	29.7	9.88	7.05574e+07
P63010	AP2B1	AP-2 complex subunit beta OS=Homo sapiens OX=9606 GN=AP2B1 PE=1 SV=1	17	16	28	8	937	104.5	5.38	7.03839e+07
B5ME19	EIF3CL	Eukaryotic translation initiation factor 3 subunit C-like protein OS=Homo sapiens OX=9606 GN=EIF3CL PE=1 SV=1	18	18	38	18	914	105.4	5.64	7.03532e+07
Q15366	PCBP2	Poly(rC)-binding protein 2 OS=Homo sapiens OX=9606 GN=PCBP2 PE=1 SV=1	27	7	13	3	365	38.6	6.79	69864651
P54136	RARS1	Arginine--tRNA ligase, cytoplasmic OS=Homo sapiens OX=9606 GN=RARS1 PE=1 SV=2	33	20	33	20	660	75.3	6.68	6.97089e+07
A0A8V8TNX9	PKM	Pyruvate kinase PKM OS=Homo sapiens OX=9606 GN=PKM PE=4 SV=1	21	13	21	13	605	65.8	7.99	6.83561e+07
Q4VCS5	AMOT	Angiomotin OS=Homo sapiens OX=9606 GN=AMOT PE=1 SV=1	4	3	3	3	1084	118	7.64	6.79438e+07
Q9BYN8	MRPS26	28S ribosomal protein S26, mitochondrial OS=Homo sapiens OX=9606 GN=MRPS26 PE=1 SV=1	48	12	24	12	205	24.2	10.39	6.77323e+07
A0A7P0TAE1	HSP90B1	Endoplasmin OS=Homo sapiens OX=9606 GN=HSP90B1 PE=1 SV=1	21	17	28	15	789	90.7	5.24	6.76533e+07
P63104	YWHAZ	14-3-3 protein zeta/delta OS=Homo sapiens OX=9606 GN=YWHAZ PE=1 SV=1	47	11	21	6	245	27.7	4.79	6.75072e+07
P35250	RFC2	Replication factor C subunit 2 OS=Homo sapiens OX=9606 GN=RFC2 PE=1 SV=3	41	14	19	14	354	39.1	6.44	6.72066e+07
Q9NW13	RBM28	RNA-binding protein 28 OS=Homo sapiens OX=9606 GN=RBM28 PE=1 SV=3	25	18	27	18	759	85.7	9.22	6.70982e+07
Q9Y285	FARSA	Phenylalanine--tRNA ligase alpha subunit OS=Homo sapiens OX=9606 GN=FARSA PE=1 SV=3	22	10	16	10	508	57.5	7.8	6.65666e+07
E7ENZ3	CCT5	T-complex protein 1 subunit epsilon OS=Homo sapiens OX=9606 GN=CCT5 PE=1 SV=1	28	14	25	14	486	53.8	6.42	6.63549e+07
Q7L0Y3	TRMT10C	tRNA methyltransferase 10 homolog C OS=Homo sapiens OX=9606 GN=TRMT10C PE=1 SV=2	45	17	24	17	403	47.3	9.36	6.58374e+07
V9GYM8	ARHGEF2	Rho guanine nucleotide exchange factor 2 OS=Homo sapiens OX=9606 GN=ARHGEF2 PE=1 SV=1	18	18	25	18	1031	116	7.37	6.56717e+07
P42167	TMPO	Lamina-associated polypeptide 2, isoforms beta/gamma OS=Homo sapiens OX=9606 GN=TMPO PE=1 SV=2	24	9	14	6	454	50.6	9.38	6.56086e+07
Q9UHB9	SRP68	Signal recognition particle subunit SRP68 OS=Homo sapiens OX=9606 GN=SRP68 PE=1 SV=2	27	16	25	16	627	70.7	8.56	6.55978e+07
C9JUP7	VCP	Transitional endoplasmic reticulum ATPase OS=Homo sapiens OX=9606 GN=VCP PE=1 SV=2	26	20	31	20	761	84.5	5.27	6.55762e+07
P51398	DAP3	28S ribosomal protein S29, mitochondrial OS=Homo sapiens OX=9606 GN=DAP3 PE=1 SV=1	30	12	23	12	398	45.5	8.88	6.54932e+07
Q04837	SSBP1	Single-stranded DNA-binding protein, mitochondrial OS=Homo sapiens OX=9606 GN=SSBP1 PE=1 SV=1	36	6	12	6	148	17.2	9.6	6.5473e+07
C9J3L8	SSR1	Translocon-associated protein subunit alpha OS=Homo sapiens OX=9606 GN=SSR1 PE=1 SV=1	7	2	3	2	265	29.6	4.3	65254074
Q14137	BOP1	Ribosome biogenesis protein BOP1 OS=Homo sapiens OX=9606 GN=BOP1 PE=1 SV=2	19	13	23	13	746	83.6	6.19	6.51861e+07
Q96P63	SERPINB12	Serpin B12 OS=Homo sapiens OX=9606 GN=SERPINB12 PE=1 SV=1	11	4	6	4	405	46.2	5.53	6.48284e+07
Q9H0A0	NAT10	RNA cytidine acetyltransferase OS=Homo sapiens OX=9606 GN=NAT10 PE=1 SV=2	21	20	32	20	1025	115.7	8.27	6.44826e+07
E7EU96	CSNK2A1	Casein kinase II subunit alpha OS=Homo sapiens OX=9606 GN=CSNK2A1 PE=1 SV=1	38	13	23	12	385	45.3	7.94	6.42025e+07
O43809	NUDT21	Cleavage and polyadenylation specificity factor subunit 5 OS=Homo sapiens OX=9606 GN=NUDT21 PE=1 SV=1	30	7	8	7	227	26.2	8.82	6.38808e+07
E9PK91	BCLAF1	Bcl-2-associated transcription factor 1 OS=Homo sapiens OX=9606 GN=BCLAF1 PE=1 SV=1	20	17	26	17	871	100.3	9.95	6.37238e+07
Q13242	SRSF9	Serine/arginine-rich splicing factor 9 OS=Homo sapiens OX=9606 GN=SRSF9 PE=1 SV=1	50	11	20	11	221	25.5	8.65	6.35289e+07
H0Y993	DEK	DEK oncogene (DNA binding), isoform CRA_b OS=Homo sapiens OX=9606 GN=DEK PE=1 SV=2	22	10	16	10	380	43.2	8.56	63499566
Q12789	GTF3C1	General transcription factor 3C polypeptide 1 OS=Homo sapiens OX=9606 GN=GTF3C1 PE=1 SV=4	12	26	34	26	2109	238.7	7.3	6.33758e+07
Q13151	HNRNPA0	Heterogeneous nuclear ribonucleoprotein A0 OS=Homo sapiens OX=9606 GN=HNRNPA0 PE=1 SV=1	32	10	19	8	305	30.8	9.29	6.30942e+07
P02538	KRT6A	Keratin, type II cytoskeletal 6A OS=Homo sapiens OX=9606 GN=KRT6A PE=1 SV=3	33	24	48	2	564	60	8	6.29188e+07
Q6P2Q9	PRPF8	Pre-mRNA-processing-splicing factor 8 OS=Homo sapiens OX=9606 GN=PRPF8 PE=1 SV=2	11	28	36	28	2335	273.4	8.84	6.25676e+07
O15371	EIF3D	Eukaryotic translation initiation factor 3 subunit D OS=Homo sapiens OX=9606 GN=EIF3D PE=1 SV=1	18	11	14	11	548	63.9	6.05	6.24515e+07
Q14684	RRP1B	Ribosomal RNA processing protein 1 homolog B OS=Homo sapiens OX=9606 GN=RRP1B PE=1 SV=3	25	16	22	16	758	84.4	9.76	6.16202e+07
K7EPJ1	UBE2S	Ubiquitin-conjugating enzyme E2 S (Fragment) OS=Homo sapiens OX=9606 GN=UBE2S PE=1 SV=1	6	1	1	1	204	22.4	6.29	61168756
Q9Y224	RTRAF	RNA transcription, translation and transport factor protein OS=Homo sapiens OX=9606 GN=RTRAF PE=1 SV=1	33	8	15	8	244	28.1	6.65	6.10375e+07
I3L397	EIF5A	Eukaryotic translation initiation factor 5A (Fragment) OS=Homo sapiens OX=9606 GN=EIF5A PE=1 SV=8	42	9	18	9	146	16	5	6.06942e+07
A0A0A0MT01	GSN	Gelsolin OS=Homo sapiens OX=9606 GN=GSN PE=1 SV=1	17	12	22	11	767	84.7	5.83	6.01982e+07
P04843	RPN1	Dolichyl-diphosphooligosaccharide--protein glycosyltransferase subunit 1 OS=Homo sapiens OX=9606 GN=RPN1 PE=1 SV=1	29	16	31	16	607	68.5	6.38	6.01738e+07
O43172	PRPF4	U4/U6 small nuclear ribonucleoprotein Prp4 OS=Homo sapiens OX=9606 GN=PRPF4 PE=1 SV=2	27	13	21	13	522	58.4	7.42	6.00797e+07
H7C463	IMMT	MICOS complex subunit MIC60 (Fragment) OS=Homo sapiens OX=9606 GN=IMMT PE=1 SV=1	25	14	19	14	613	68.1	6.06	6.00012e+07
Q7Z4V5	HDGFL2	Hepatoma-derived growth factor-related protein 2 OS=Homo sapiens OX=9606 GN=HDGFL2 PE=1 SV=1	26	15	25	15	671	74.3	7.49	5.92707e+07
P69905	HBA2	Hemoglobin subunit alpha OS=Homo sapiens OX=9606 GN=HBA2 PE=1 SV=2	43	6	12	6	142	15.2	8.68	5.90569e+07
Q92945	KHSRP	Far upstream element-binding protein 2 OS=Homo sapiens OX=9606 GN=KHSRP PE=1 SV=4	29	18	28	16	711	73.1	7.3	5.85463e+07
Q13045	FLII	Protein flightless-1 homolog OS=Homo sapiens OX=9606 GN=FLII PE=1 SV=2	4	5	7	5	1269	144.7	6.05	5.84444e+07
P62258	YWHAE	14-3-3 protein epsilon OS=Homo sapiens OX=9606 GN=YWHAE PE=1 SV=1	51	12	22	9	255	29.2	4.74	5.79281e+07
Q5H909	MAGED2	Melanoma-associated antigen D2 OS=Homo sapiens OX=9606 GN=MAGED2 PE=1 SV=2	24	14	23	12	588	63.1	9.35	5.75803e+07
P62820	RAB1A	Ras-related protein Rab-1A OS=Homo sapiens OX=9606 GN=RAB1A PE=1 SV=3	38	8	13	6	205	22.7	6.21	5.73586e+07
O43491	EPB41L2	Band 4.1-like protein 2 OS=Homo sapiens OX=9606 GN=EPB41L2 PE=1 SV=1	21	19	31	17	1005	112.5	5.44	5.72151e+07
Q9Y3Z3	SAMHD1	Deoxynucleoside triphosphate triphosphohydrolase SAMHD1 OS=Homo sapiens OX=9606 GN=SAMHD1 PE=1 SV=2	31	18	23	18	626	72.2	7.14	5.71225e+07
O94808	GFPT2	Glutamine--fructose-6-phosphate aminotransferase [isomerizing] 2 OS=Homo sapiens OX=9606 GN=GFPT2 PE=1 SV=3	1	1	2	1	682	76.9	7.37	5.67719e+07
P42696	RBM34	RNA-binding protein 34 OS=Homo sapiens OX=9606 GN=RBM34 PE=1 SV=2	29	12	16	12	430	48.5	10.11	5.67157e+07
Q9UDY2	TJP2	Tight junction protein ZO-2 OS=Homo sapiens OX=9606 GN=TJP2 PE=1 SV=2	16	20	30	20	1190	133.9	7.4	5.66718e+07
M0R2B7	POLD1	DNA polymerase OS=Homo sapiens OX=9606 GN=POLD1 PE=1 SV=1	17	19	28	19	1133	126.3	7.21	5.66628e+07
Q14694	USP10	Ubiquitin carboxyl-terminal hydrolase 10 OS=Homo sapiens OX=9606 GN=USP10 PE=1 SV=2	17	12	21	12	798	87.1	5.31	56465926
Q06265	EXOSC9	Exosome complex component RRP45 OS=Homo sapiens OX=9606 GN=EXOSC9 PE=1 SV=3	17	7	12	7	439	48.9	5.29	5.58564e+07
Q9NZV1	CRIM1	Cysteine-rich motor neuron 1 protein OS=Homo sapiens OX=9606 GN=CRIM1 PE=1 SV=1	1	1	1	1	1036	113.7	5.21	55783264
P47756	CAPZB	F-actin-capping protein subunit beta OS=Homo sapiens OX=9606 GN=CAPZB PE=1 SV=5	37	10	18	10	272	30.6	6	5.57658e+07
P39656	DDOST	Dolichyl-diphosphooligosaccharide--protein glycosyltransferase 48 kDa subunit OS=Homo sapiens OX=9606 GN=DDOST PE=1 SV=4	11	6	8	6	456	50.8	6.55	5.5237e+07
P62937	PPIA	Peptidyl-prolyl cis-trans isomerase A OS=Homo sapiens OX=9606 GN=PPIA PE=1 SV=2	37	8	18	8	165	18	7.81	5.52185e+07
A0A0A0MRM8	MYO6	Unconventional myosin-VI OS=Homo sapiens OX=9606 GN=MYO6 PE=1 SV=1	16	18	21	18	1253	144.9	8.56	5.47411e+07
O15226	NKRF	NF-kappa-B-repressing factor OS=Homo sapiens OX=9606 GN=NKRF PE=1 SV=2	23	17	23	17	690	77.6	8.79	5.43692e+07
O60264	SMARCA5	SWI/SNF-related matrix-associated actin-dependent regulator of chromatin subfamily A member 5 OS=Homo sapiens OX=9606 GN=SMARCA5 PE=1 SV=1	18	20	33	12	1052	121.8	8.09	5.37762e+07
Q9Y4P3	TBL2	Transducin beta-like protein 2 OS=Homo sapiens OX=9606 GN=TBL2 PE=1 SV=1	27	12	21	12	447	49.8	9.44	5.37589e+07
A3KFL5	EXOSC2	Ribosomal RNA-processing protein 4 OS=Homo sapiens OX=9606 GN=EXOSC2 PE=1 SV=3	29	9	16	9	303	33.5	7.97	5.36136e+07
P98170	XIAP	E3 ubiquitin-protein ligase XIAP OS=Homo sapiens OX=9606 GN=XIAP PE=1 SV=2	17	7	8	7	497	56.6	6.65	5.33491e+07
Q9H5H4	ZNF768	Zinc finger protein 768 OS=Homo sapiens OX=9606 GN=ZNF768 PE=1 SV=2	26	14	20	14	540	60.2	7.97	5.31355e+07
P31689	DNAJA1	DnaJ homolog subfamily A member 1 OS=Homo sapiens OX=9606 GN=DNAJA1 PE=1 SV=2	29	11	17	11	397	44.8	7.08	5.29905e+07
Q6WCQ1	MPRIP	Myosin phosphatase Rho-interacting protein OS=Homo sapiens OX=9606 GN=MPRIP PE=1 SV=3	26	21	25	20	1025	116.5	6.21	5.26817e+07
O00178	GTPBP1	GTP-binding protein 1 OS=Homo sapiens OX=9606 GN=GTPBP1 PE=1 SV=3	19	12	21	12	669	72.4	8.34	52663209
Q9Y221	NIP7	60S ribosome subunit biogenesis protein NIP7 homolog OS=Homo sapiens OX=9606 GN=NIP7 PE=1 SV=1	38	6	9	6	180	20.4	8.51	5.26031e+07
Q14974	KPNB1	Importin subunit beta-1 OS=Homo sapiens OX=9606 GN=KPNB1 PE=1 SV=2	23	17	29	17	876	97.1	4.78	5.25888e+07
Q9Y5Q8	GTF3C5	General transcription factor 3C polypeptide 5 OS=Homo sapiens OX=9606 GN=GTF3C5 PE=1 SV=2	35	18	26	18	519	59.5	6.9	5.22819e+07
P53621	COPA	Coatomer subunit alpha OS=Homo sapiens OX=9606 GN=COPA PE=1 SV=2	19	23	30	23	1224	138.3	7.66	5.22475e+07
P31153	MAT2A	S-adenosylmethionine synthase isoform type-2 OS=Homo sapiens OX=9606 GN=MAT2A PE=1 SV=1	24	10	16	10	395	43.6	6.48	5.21487e+07
P35998	PSMC2	26S proteasome regulatory subunit 7 OS=Homo sapiens OX=9606 GN=PSMC2 PE=1 SV=3	29	12	16	12	433	48.6	5.95	5.20749e+07
Q8IYB3	SRRM1	Serine/arginine repetitive matrix protein 1 OS=Homo sapiens OX=9606 GN=SRRM1 PE=1 SV=2	20	16	25	16	904	102.3	11.84	5.14071e+07
P82933	MRPS9	28S ribosomal protein S9, mitochondrial OS=Homo sapiens OX=9606 GN=MRPS9 PE=1 SV=2	35	13	20	13	396	45.8	9.51	5.12858e+07
P11172	UMPS	Uridine 5'-monophosphate synthase OS=Homo sapiens OX=9606 GN=UMPS PE=1 SV=1	13	7	10	7	480	52.2	7.24	5.11708e+07
Q92665	MRPS31	28S ribosomal protein S31, mitochondrial OS=Homo sapiens OX=9606 GN=MRPS31 PE=1 SV=3	21	7	9	7	395	45.3	9.29	5.11675e+07
Q5VUJ6	LRCH2	Leucine-rich repeat and calponin homology domain-containing protein 2 OS=Homo sapiens OX=9606 GN=LRCH2 PE=1 SV=2	6	5	7	4	765	84.5	6.55	5.11438e+07
H7C5V3	MRPS28	28S ribosomal protein S28, mitochondrial (Fragment) OS=Homo sapiens OX=9606 GN=MRPS28 PE=1 SV=8	22	4	6	4	162	18.2	9.99	50951218
Q9BRJ6	C7orf50	Uncharacterized protein C7orf50 OS=Homo sapiens OX=9606 GN=C7orf50 PE=1 SV=1	47	8	11	8	194	22.1	9.64	5.09405e+07
Q9Y262	EIF3L	Eukaryotic translation initiation factor 3 subunit L OS=Homo sapiens OX=9606 GN=EIF3L PE=1 SV=1	24	15	19	15	564	66.7	6.34	5.08133e+07
P62891	RPL39	60S ribosomal protein L39 OS=Homo sapiens OX=9606 GN=RPL39 PE=1 SV=2	24	2	5	2	51	6.4	12.56	5.07211e+07
Q09161	NCBP1	Nuclear cap-binding protein subunit 1 OS=Homo sapiens OX=9606 GN=NCBP1 PE=1 SV=1	12	11	17	11	790	91.8	6.43	5.0395e+07
Q96GQ7	DDX27	Probable ATP-dependent RNA helicase DDX27 OS=Homo sapiens OX=9606 GN=DDX27 PE=1 SV=2	20	16	29	16	796	89.8	9.28	4.99482e+07
P53007	SLC25A1	Tricarboxylate transport protein, mitochondrial OS=Homo sapiens OX=9606 GN=SLC25A1 PE=1 SV=2	27	8	12	8	311	34	9.89	4.96312e+07
P43246	MSH2	DNA mismatch repair protein Msh2 OS=Homo sapiens OX=9606 GN=MSH2 PE=1 SV=1	15	14	23	14	934	104.7	5.77	4.9433e+07
P47897	QARS1	Glutamine--tRNA ligase OS=Homo sapiens OX=9606 GN=QARS1 PE=1 SV=1	23	17	23	16	775	87.7	7.15	4.92914e+07
P68871	HBB	Hemoglobin subunit beta OS=Homo sapiens OX=9606 GN=HBB PE=1 SV=2	68	8	15	8	147	16	7.28	4.92446e+07
Q96N67	DOCK7	Dedicator of cytokinesis protein 7 OS=Homo sapiens OX=9606 GN=DOCK7 PE=1 SV=4	11	20	26	20	2140	242.4	6.8	4.92299e+07
Q04637	EIF4G1	Eukaryotic translation initiation factor 4 gamma 1 OS=Homo sapiens OX=9606 GN=EIF4G1 PE=1 SV=4	10	16	24	14	1599	175.4	5.33	4.91577e+07
Q13823	GNL2	Nucleolar GTP-binding protein 2 OS=Homo sapiens OX=9606 GN=GNL2 PE=1 SV=1	19	13	20	13	731	83.6	9.25	4.88283e+07
G8JLA2	MYL6	Myosin light polypeptide 6 OS=Homo sapiens OX=9606 GN=MYL6 PE=1 SV=1	65	7	9	5	152	17.1	4.55	4.88e+07
P34932	HSPA4	Heat shock 70 kDa protein 4 OS=Homo sapiens OX=9606 GN=HSPA4 PE=1 SV=4	22	17	21	16	840	94.3	5.19	48797563
A0A669KB29	CXXC1	CXXC-type zinc finger protein 1 OS=Homo sapiens OX=9606 GN=CXXC1 PE=1 SV=1	6	4	5	4	647	74.6	8.24	48576955
H3BPK7	AARS1	Alanine--tRNA ligase OS=Homo sapiens OX=9606 GN=AARS1 PE=1 SV=4	16	15	19	15	999	110.1	5.67	4.84082e+07
P82914	MRPS15	28S ribosomal protein S15, mitochondrial OS=Homo sapiens OX=9606 GN=MRPS15 PE=1 SV=1	21	7	14	7	257	29.8	10.48	4.82513e+07
Q9P0K7	RAI14	Ankycorbin OS=Homo sapiens OX=9606 GN=RAI14 PE=1 SV=2	25	22	32	22	980	110	6.21	4.81739e+07
Q96FC9	DDX11	ATP-dependent DNA helicase DDX11 OS=Homo sapiens OX=9606 GN=DDX11 PE=1 SV=1	4	3	3	3	970	108.2	7.31	48105404
A0A2U3TZM0	CHD4	DNA helicase OS=Homo sapiens OX=9606 GN=CHD4 PE=1 SV=1	12	21	29	21	1902	216.7	6	4.80179e+07
Q96A35	MRPL24	39S ribosomal protein L24, mitochondrial OS=Homo sapiens OX=9606 GN=MRPL24 PE=1 SV=1	26	6	9	6	216	24.9	9.29	4.79683e+07
P60228	EIF3E	Eukaryotic translation initiation factor 3 subunit E OS=Homo sapiens OX=9606 GN=EIF3E PE=1 SV=1	29	14	21	14	445	52.2	6.04	4.79079e+07
Q13200	PSMD2	26S proteasome non-ATPase regulatory subunit 2 OS=Homo sapiens OX=9606 GN=PSMD2 PE=1 SV=3	18	14	21	14	908	100.1	5.2	4.78957e+07
P60174	TPI1	Triosephosphate isomerase OS=Homo sapiens OX=9606 GN=TPI1 PE=1 SV=4	45	10	14	10	249	26.7	6.9	4.7871e+07
F8WJN3	CPSF6	Cleavage and polyadenylation specificity factor subunit 6 OS=Homo sapiens OX=9606 GN=CPSF6 PE=1 SV=1	18	7	12	7	478	52.2	6.43	4.76386e+07
Q9UNX3	RPL26L1	60S ribosomal protein L26-like 1 OS=Homo sapiens OX=9606 GN=RPL26L1 PE=1 SV=1	57	15	43	3	145	17.2	10.55	4.76334e+07
P46459	NSF	Vesicle-fusing ATPase OS=Homo sapiens OX=9606 GN=NSF PE=1 SV=3	19	12	16	12	744	82.5	6.95	4.76021e+07
A0A804HK76	FLNB	Filamin-B OS=Homo sapiens OX=9606 GN=FLNB PE=1 SV=1	8	18	19	15	2562	273.9	5.73	4.74211e+07
Q8NAB2	KBTBD3	Kelch repeat and BTB domain-containing protein 3 OS=Homo sapiens OX=9606 GN=KBTBD3 PE=2 SV=3	1	1	1	1	612	69.8	5.35	47300328
P62195	PSMC5	26S proteasome regulatory subunit 8 OS=Homo sapiens OX=9606 GN=PSMC5 PE=1 SV=1	32	12	19	10	406	45.6	7.55	4.72402e+07
Q9H089	LSG1	Large subunit GTPase 1 homolog OS=Homo sapiens OX=9606 GN=LSG1 PE=1 SV=2	8	6	9	6	658	75.2	6.38	4.71354e+07
Q9GZL7	WDR12	Ribosome biogenesis protein WDR12 OS=Homo sapiens OX=9606 GN=WDR12 PE=1 SV=2	31	11	17	11	423	47.7	5.9	4.69694e+07
Q9H307	PNN	Pinin OS=Homo sapiens OX=9606 GN=PNN PE=1 SV=5	21	14	19	14	717	81.6	7.14	4.69129e+07
P22314	UBA1	Ubiquitin-like modifier-activating enzyme 1 OS=Homo sapiens OX=9606 GN=UBA1 PE=1 SV=3	19	19	25	19	1058	117.8	5.76	4.66635e+07
K7EKE6	LONP1	Lon protease homolog, mitochondrial OS=Homo sapiens OX=9606 GN=LONP1 PE=1 SV=1	20	15	17	15	845	95.1	6.27	4.6515e+07
A0A7I2V3K7	DNAJB1	DnaJ homolog subfamily B member 1 OS=Homo sapiens OX=9606 GN=DNAJB1 PE=1 SV=1	34	12	20	11	273	30.2	8.81	4.63993e+07
Q5RKV6	EXOSC6	Exosome complex component MTR3 OS=Homo sapiens OX=9606 GN=EXOSC6 PE=1 SV=1	33	7	10	7	272	28.2	6.28	4.63613e+07
Q13547	HDAC1	Histone deacetylase 1 OS=Homo sapiens OX=9606 GN=HDAC1 PE=1 SV=1	22	9	21	9	482	55.1	5.48	4.61539e+07
Q14258	TRIM25	E3 ubiquitin/ISG15 ligase TRIM25 OS=Homo sapiens OX=9606 GN=TRIM25 PE=1 SV=2	24	14	22	14	630	70.9	8.09	4.57919e+07
A0A087WUT0	MYEF2	Myelin expression factor 2 OS=Homo sapiens OX=9606 GN=MYEF2 PE=1 SV=1	16	9	18	9	547	58.6	9.22	45569345
H0YDT6	EIF3F	Eukaryotic translation initiation factor 3 subunit F OS=Homo sapiens OX=9606 GN=EIF3F PE=1 SV=2	29	9	17	9	359	37.7	6.06	4.54342e+07
Q13257	MAD2L1	Mitotic spindle assembly checkpoint protein MAD2A OS=Homo sapiens OX=9606 GN=MAD2L1 PE=1 SV=1	12	3	7	3	205	23.5	5.08	45423927
Q8N5C6	SRBD1	S1 RNA-binding domain-containing protein 1 OS=Homo sapiens OX=9606 GN=SRBD1 PE=1 SV=2	17	17	24	17	995	111.7	8.72	4.53777e+07
E9PLK3	NPEPPS	Aminopeptidase OS=Homo sapiens OX=9606 GN=NPEPPS PE=1 SV=1	18	15	24	15	915	102.9	5.6	4.51863e+07
O00411	POLRMT	DNA-directed RNA polymerase, mitochondrial OS=Homo sapiens OX=9606 GN=POLRMT PE=1 SV=2	17	16	23	16	1230	138.5	8.98	4.49924e+07
Q9Y2W1	THRAP3	Thyroid hormone receptor-associated protein 3 OS=Homo sapiens OX=9606 GN=THRAP3 PE=1 SV=2	14	12	18	12	955	108.6	10.15	4.48772e+07
A0A087WVZ9	POLR2E	DNA-directed RNA polymerase II subunit E OS=Homo sapiens OX=9606 GN=POLR2E PE=1 SV=1	30	6	11	6	184	21.4	7.44	4.48506e+07
A0A6Q8PGA8	GARS1	Glycine--tRNA ligase OS=Homo sapiens OX=9606 GN=GARS1 PE=1 SV=1	18	13	21	13	683	77.4	6.61	4.48284e+07
B1ALA9	PRPS1	Ribose-phosphate pyrophosphokinase 1 OS=Homo sapiens OX=9606 GN=PRPS1 PE=1 SV=2	25	7	15	7	285	31.4	6.86	4.48216e+07
P12236	SLC25A6	ADP/ATP translocase 3 OS=Homo sapiens OX=9606 GN=SLC25A6 PE=1 SV=4	34	11	21	4	298	32.8	9.74	4.47824e+07
O60884	DNAJA2	DnaJ homolog subfamily A member 2 OS=Homo sapiens OX=9606 GN=DNAJA2 PE=1 SV=1	15	6	14	6	412	45.7	6.48	4.45826e+07
A0A0G2JLV0	TAP2	Antigen peptide transporter 2 OS=Homo sapiens OX=9606 GN=TAP2 PE=1 SV=1	1	1	2	1	702	77.6	7.85	44282716
Q8N1G4	LRRC47	Leucine-rich repeat-containing protein 47 OS=Homo sapiens OX=9606 GN=LRRC47 PE=1 SV=1	27	13	24	13	583	63.4	8.28	4.41356e+07
Q9UGP8	SEC63	Translocation protein SEC63 homolog OS=Homo sapiens OX=9606 GN=SEC63 PE=1 SV=2	20	13	22	13	760	87.9	5.31	4.40439e+07
Q9BYD1	MRPL13	39S ribosomal protein L13, mitochondrial OS=Homo sapiens OX=9606 GN=MRPL13 PE=1 SV=1	26	5	6	5	178	20.7	9.16	4.39347e+07
Q9H9B4	SFXN1	Sideroflexin-1 OS=Homo sapiens OX=9606 GN=SFXN1 PE=1 SV=4	24	7	13	7	322	35.6	9.07	4.39126e+07
Q9C037	TRIM4	E3 ubiquitin-protein ligase TRIM4 OS=Homo sapiens OX=9606 GN=TRIM4 PE=1 SV=2	6	3	4	3	500	57.4	8.1	43746988
A0A6I8PL42	LARS1	leucine--tRNA ligase OS=Homo sapiens OX=9606 GN=LARS1 PE=1 SV=1	14	15	20	15	1130	129.1	7.87	4.3479e+07
Q12797	ASPH	Aspartyl/asparaginyl beta-hydroxylase OS=Homo sapiens OX=9606 GN=ASPH PE=1 SV=3	17	13	15	13	758	85.8	5.01	4.33692e+07
Q86VP6	CAND1	Cullin-associated NEDD8-dissociated protein 1 OS=Homo sapiens OX=9606 GN=CAND1 PE=1 SV=2	19	20	25	20	1230	136.3	5.78	4.33342e+07
Q15024	EXOSC7	Exosome complex component RRP42 OS=Homo sapiens OX=9606 GN=EXOSC7 PE=1 SV=3	27	7	11	7	291	31.8	5.19	4.33318e+07
Q8WUA4	GTF3C2	General transcription factor 3C polypeptide 2 OS=Homo sapiens OX=9606 GN=GTF3C2 PE=1 SV=2	16	14	22	14	911	100.6	7.31	4.33173e+07
O75446	SAP30	Histone deacetylase complex subunit SAP30 OS=Homo sapiens OX=9606 GN=SAP30 PE=1 SV=1	13	3	13	3	220	23.3	9.17	43245625
P11233	RALA	Ras-related protein Ral-A OS=Homo sapiens OX=9606 GN=RALA PE=1 SV=1	34	7	11	5	206	23.6	7.11	4.32164e+07
Q9NPQ8	RIC8A	Synembryn-A OS=Homo sapiens OX=9606 GN=RIC8A PE=1 SV=3	7	4	4	4	531	59.7	5.33	4.27392e+07
A0A8I5KR56	FAM98A	Protein FAM98A OS=Homo sapiens OX=9606 GN=FAM98A PE=1 SV=1	18	5	6	5	356	39	8.15	4.27071e+07
P34897	SHMT2	Serine hydroxymethyltransferase, mitochondrial OS=Homo sapiens OX=9606 GN=SHMT2 PE=1 SV=3	20	10	13	9	504	56	8.53	4.26416e+07
Q9Y676	MRPS18B	28S ribosomal protein S18b, mitochondrial OS=Homo sapiens OX=9606 GN=MRPS18B PE=1 SV=1	43	8	10	8	258	29.4	9.38	4.26211e+07
Q9Y2R4	DDX52	Probable ATP-dependent RNA helicase DDX52 OS=Homo sapiens OX=9606 GN=DDX52 PE=1 SV=4	14	8	9	8	599	67.4	9.67	42320869
Q9NVN8	GNL3L	Guanine nucleotide-binding protein-like 3-like protein OS=Homo sapiens OX=9606 GN=GNL3L PE=1 SV=1	24	14	18	13	582	65.5	8.44	4.17253e+07
Q99848	EBNA1BP2	Probable rRNA-processing protein EBP2 OS=Homo sapiens OX=9606 GN=EBNA1BP2 PE=1 SV=2	30	8	17	8	306	34.8	10.1	4.16782e+07
Q99575	POP1	Ribonucleases P/MRP protein subunit POP1 OS=Homo sapiens OX=9606 GN=POP1 PE=1 SV=2	17	15	27	15	1024	114.6	9.22	4.16032e+07
P09543	CNP	2',3'-cyclic-nucleotide 3'-phosphodiesterase OS=Homo sapiens OX=9606 GN=CNP PE=1 SV=2	26	13	19	13	421	47.5	9.07	4.1584e+07
P06493	CDK1	Cyclin-dependent kinase 1 OS=Homo sapiens OX=9606 GN=CDK1 PE=1 SV=3	29	8	11	7	297	34.1	8.4	4.15387e+07
Q9BW19	KIFC1	Kinesin-like protein KIFC1 OS=Homo sapiens OX=9606 GN=KIFC1 PE=1 SV=2	7	4	4	4	673	73.7	8.98	41397286
Q9NQ29	LUC7L	Putative RNA-binding protein Luc7-like 1 OS=Homo sapiens OX=9606 GN=LUC7L PE=1 SV=1	32	14	30	9	371	43.7	9.92	4.1351e+07
A0A0A0MR02	VDAC2	Voltage-dependent anion-selective channel protein 2 (Fragment) OS=Homo sapiens OX=9606 GN=VDAC2 PE=1 SV=1	21	6	9	6	282	30.3	7.81	4.13159e+07
Q96P11	NSUN5	28S rRNA (cytosine-C(5))-methyltransferase OS=Homo sapiens OX=9606 GN=NSUN5 PE=1 SV=2	24	10	13	10	429	46.7	8.62	4.13014e+07
P53618	COPB1	Coatomer subunit beta OS=Homo sapiens OX=9606 GN=COPB1 PE=1 SV=3	18	14	18	14	953	107.1	6.05	4.10562e+07
A0A3B3IU50	VPS13C	Intermembrane lipid transfer protein VPS13C (Fragment) OS=Homo sapiens OX=9606 GN=VPS13C PE=1 SV=1	1	1	1	1	1167	131.2	6.57	40961060
Q9NQT5	EXOSC3	Exosome complex component RRP40 OS=Homo sapiens OX=9606 GN=EXOSC3 PE=1 SV=3	35	8	9	8	275	29.6	8.1	4.09119e+07
A0A8Q3SHF1	LARP7	La-related protein 7 OS=Homo sapiens OX=9606 GN=LARP7 PE=1 SV=1	16	9	14	9	581	66.8	9.55	4.08907e+07
P68366	TUBA4A	Tubulin alpha-4A chain OS=Homo sapiens OX=9606 GN=TUBA4A PE=1 SV=1	35	18	77	5	448	49.9	5.06	4.08632e+07
Q9Y5B9	SUPT16H	FACT complex subunit SPT16 OS=Homo sapiens OX=9606 GN=SUPT16H PE=1 SV=1	12	11	13	11	1047	119.8	5.66	4.08066e+07
Q14527	HLTF	Helicase-like transcription factor OS=Homo sapiens OX=9606 GN=HLTF PE=1 SV=2	14	13	18	13	1009	113.9	8.6	4.01083e+07
Q9Y3B2	EXOSC1	Exosome complex component CSL4 OS=Homo sapiens OX=9606 GN=EXOSC1 PE=1 SV=1	42	6	7	6	195	21.4	8.24	3.99678e+07
Q8TDG2	ACTRT1	Actin-related protein T1 OS=Homo sapiens OX=9606 GN=ACTRT1 PE=2 SV=2	2	1	1	1	376	41.7	6.79	39882860
A0A499FJY3	RBM15	RNA-binding protein 15 OS=Homo sapiens OX=9606 GN=RBM15 PE=1 SV=1	20	16	22	15	925	101.3	9.96	3.95808e+07
P11388	TOP2A	DNA topoisomerase 2-alpha OS=Homo sapiens OX=9606 GN=TOP2A PE=1 SV=3	10	15	20	8	1531	174.3	8.72	3.94843e+07
P00558	PGK1	Phosphoglycerate kinase 1 OS=Homo sapiens OX=9606 GN=PGK1 PE=1 SV=3	34	12	17	12	417	44.6	8.1	3.94794e+07
E9PC15	AGK	Acylglycerol kinase, mitochondrial OS=Homo sapiens OX=9606 GN=AGK PE=1 SV=1	15	6	11	6	394	43.8	6.34	3.94394e+07
C9JYQ9	RPL22L1	60S ribosomal protein L22-like 1 OS=Homo sapiens OX=9606 GN=RPL22L1 PE=1 SV=1	26	3	4	3	121	14.5	9.38	39167091
O14744	PRMT5	Protein arginine N-methyltransferase 5 OS=Homo sapiens OX=9606 GN=PRMT5 PE=1 SV=4	17	10	18	10	637	72.6	6.29	3.89918e+07
Q9ULX3	NOB1	RNA-binding protein NOB1 OS=Homo sapiens OX=9606 GN=NOB1 PE=1 SV=1	14	7	17	7	412	46.6	7.18	3.8586e+07
A0A7I2YQF8	EIF3I	Eukaryotic translation initiation factor 3 subunit I OS=Homo sapiens OX=9606 GN=EIF3I PE=1 SV=1	25	8	12	8	362	40.5	5.64	3.85181e+07
Q01813	PFKP	ATP-dependent 6-phosphofructokinase, platelet type OS=Homo sapiens OX=9606 GN=PFKP PE=1 SV=2	20	14	21	12	784	85.5	7.55	3.84426e+07
Q9BRS2	RIOK1	Serine/threonine-protein kinase RIO1 OS=Homo sapiens OX=9606 GN=RIOK1 PE=1 SV=2	20	12	21	12	568	65.5	6.19	3.84026e+07
Q9BVI4	NOC4L	Nucleolar complex protein 4 homolog OS=Homo sapiens OX=9606 GN=NOC4L PE=1 SV=1	22	12	21	12	516	58.4	7.49	38390632
Q12931	TRAP1	Heat shock protein 75 kDa, mitochondrial OS=Homo sapiens OX=9606 GN=TRAP1 PE=1 SV=3	24	15	20	14	704	80.1	8.21	3.78147e+07
P18669	PGAM1	Phosphoglycerate mutase 1 OS=Homo sapiens OX=9606 GN=PGAM1 PE=1 SV=2	32	6	8	6	254	28.8	7.18	3.77772e+07
Q9UJS0	SLC25A13	Electrogenic aspartate/glutamate antiporter SLC25A13, mitochondrial OS=Homo sapiens OX=9606 GN=SLC25A13 PE=1 SV=2	32	18	27	11	675	74.1	8.62	3.76994e+07
Q96A33	CCDC47	PAT complex subunit CCDC47 OS=Homo sapiens OX=9606 GN=CCDC47 PE=1 SV=1	6	5	7	5	483	55.8	4.87	3.73825e+07
O14980	XPO1	Exportin-1 OS=Homo sapiens OX=9606 GN=XPO1 PE=1 SV=1	15	16	24	16	1071	123.3	6.06	3.73197e+07
O43395	PRPF3	U4/U6 small nuclear ribonucleoprotein Prp3 OS=Homo sapiens OX=9606 GN=PRPF3 PE=1 SV=2	15	10	14	10	683	77.5	9.5	3.73085e+07
Q08170	SRSF4	Serine/arginine-rich splicing factor 4 OS=Homo sapiens OX=9606 GN=SRSF4 PE=1 SV=2	28	15	27	9	494	56.6	11.52	3.73084e+07
A0A8V8TM61	PRPF40A	HCG1811743, isoform CRA_d OS=Homo sapiens OX=9606 GN=PRPF40A PE=4 SV=1	8	9	13	9	934	106.3	7.99	3.72834e+07
Q9BUQ8	DDX23	Probable ATP-dependent RNA helicase DDX23 OS=Homo sapiens OX=9606 GN=DDX23 PE=1 SV=3	21	16	24	16	820	95.5	9.55	3.70861e+07
O43837	IDH3B	Isocitrate dehydrogenase [NAD] subunit beta, mitochondrial OS=Homo sapiens OX=9606 GN=IDH3B PE=1 SV=2	33	11	17	11	385	42.2	8.46	3.69903e+07
P62136	PPP1CA	Serine/threonine-protein phosphatase PP1-alpha catalytic subunit OS=Homo sapiens OX=9606 GN=PPP1CA PE=1 SV=1	29	10	22	2	330	37.5	6.33	36976940
F5GZS6	SLC3A2	4F2 cell-surface antigen heavy chain OS=Homo sapiens OX=9606 GN=SLC3A2 PE=1 SV=1	20	12	17	12	599	64.8	5.1	3.6648e+07
P0DP25	CALM3	Calmodulin-3 OS=Homo sapiens OX=9606 GN=CALM3 PE=1 SV=1	60	8	18	8	149	16.8	4.22	3.6604e+07
A0A087WVM4	MTHFD1L	formate--tetrahydrofolate ligase OS=Homo sapiens OX=9606 GN=MTHFD1L PE=1 SV=1	14	12	15	12	913	99.2	7.27	3.63455e+07
Q9UN86	G3BP2	Ras GTPase-activating protein-binding protein 2 OS=Homo sapiens OX=9606 GN=G3BP2 PE=1 SV=2	26	10	20	4	482	54.1	5.55	3.61071e+07
Q9HCS7	XAB2	Pre-mRNA-splicing factor SYF1 OS=Homo sapiens OX=9606 GN=XAB2 PE=1 SV=2	17	15	21	15	855	99.9	6.23	3.61066e+07
H3BQZ9	APRT	Adenine phosphoribosyltransferase OS=Homo sapiens OX=9606 GN=APRT PE=1 SV=1	35	5	7	5	153	16.6	5.59	3.59464e+07
Q6P158	DHX57	Putative ATP-dependent RNA helicase DHX57 OS=Homo sapiens OX=9606 GN=DHX57 PE=1 SV=2	15	19	24	17	1386	155.5	7.71	3.59031e+07
P82675	MRPS5	28S ribosomal protein S5, mitochondrial OS=Homo sapiens OX=9606 GN=MRPS5 PE=1 SV=2	23	10	19	10	430	48	9.92	3.57905e+07
P40926	MDH2	Malate dehydrogenase, mitochondrial OS=Homo sapiens OX=9606 GN=MDH2 PE=1 SV=3	35	10	21	10	338	35.5	8.68	3.57176e+07
Q9UL40	ZNF346	Zinc finger protein 346 OS=Homo sapiens OX=9606 GN=ZNF346 PE=1 SV=1	27	7	11	7	294	32.9	9.09	3.57114e+07
A0A0U1RQC9	TP53	Cellular tumor antigen p53 OS=Homo sapiens OX=9606 GN=TP53 PE=1 SV=1	23	10	14	10	410	45.9	7.2	3.56363e+07
Q96ST3	SIN3A	Paired amphipathic helix protein Sin3a OS=Homo sapiens OX=9606 GN=SIN3A PE=1 SV=2	10	14	20	14	1273	145.1	7.25	3.55629e+07
Q92922	SMARCC1	SWI/SNF complex subunit SMARCC1 OS=Homo sapiens OX=9606 GN=SMARCC1 PE=1 SV=3	13	13	18	8	1105	122.8	5.76	3.54981e+07
Q15046	KARS1	Lysine--tRNA ligase OS=Homo sapiens OX=9606 GN=KARS1 PE=1 SV=3	22	13	18	13	597	68	6.35	3.54821e+07
E9PR38	PUM1	Pumilio homolog 1 OS=Homo sapiens OX=9606 GN=PUM1 PE=1 SV=1	15	12	17	1	944	100.4	8.48	3.53273e+07
H0Y368	DPM1	Dolichol-phosphate mannosyltransferase subunit 1 OS=Homo sapiens OX=9606 GN=DPM1 PE=1 SV=2	21	6	10	6	295	33.3	9.14	35158743
Q9UBU9	NXF1	Nuclear RNA export factor 1 OS=Homo sapiens OX=9606 GN=NXF1 PE=1 SV=1	17	10	16	10	619	70.1	8.51	3.51502e+07
P53396	ACLY	ATP-citrate synthase OS=Homo sapiens OX=9606 GN=ACLY PE=1 SV=3	16	16	27	16	1101	120.8	7.33	3.49542e+07
F5GX62	RAP1B	Ras-related protein Rap-1b (Fragment) OS=Homo sapiens OX=9606 GN=RAP1B PE=1 SV=1	29	5	11	5	139	15.7	4.74	34829972
A0A8Q3SHU8	MRPS25	28S ribosomal protein S25, mitochondrial OS=Homo sapiens OX=9606 GN=MRPS25 PE=1 SV=1	54	7	17	7	153	17.8	8.56	3.4603e+07
A0A7P0T9C4	DYNC1H1	Cytoplasmic dynein 1 heavy chain 1 OS=Homo sapiens OX=9606 GN=DYNC1H1 PE=1 SV=1	7	28	33	28	4672	534.7	6.51	3.45378e+07
P51610	HCFC1	Host cell factor 1 OS=Homo sapiens OX=9606 GN=HCFC1 PE=1 SV=2	6	10	13	10	2035	208.6	7.46	3.45245e+07
Q9NZB2	FAM120A	Constitutive coactivator of PPAR-gamma-like protein 1 OS=Homo sapiens OX=9606 GN=FAM120A PE=1 SV=2	14	12	23	12	1118	121.8	8.88	3.43679e+07
Q9BY77	POLDIP3	Polymerase delta-interacting protein 3 OS=Homo sapiens OX=9606 GN=POLDIP3 PE=1 SV=2	20	7	8	7	421	46.1	9.99	3.42098e+07
P56192	MARS1	Methionine--tRNA ligase, cytoplasmic OS=Homo sapiens OX=9606 GN=MARS1 PE=1 SV=2	20	16	21	16	900	101.1	6.16	3.41952e+07
O14950	MYL12B	Myosin regulatory light chain 12B OS=Homo sapiens OX=9606 GN=MYL12B PE=1 SV=2	56	7	17	2	172	19.8	4.84	3.41852e+07
Q8WVM0	TFB1M	Dimethyladenosine transferase 1, mitochondrial OS=Homo sapiens OX=9606 GN=TFB1M PE=1 SV=1	26	8	14	8	346	39.5	9.26	3.41417e+07
B9ZVN9	POLR1A	DNA-directed RNA polymerase subunit OS=Homo sapiens OX=9606 GN=POLR1A PE=1 SV=1	11	16	23	15	1659	187.7	7.39	34115010
H3BVG0	NUP93	Nuclear pore complex protein Nup93 OS=Homo sapiens OX=9606 GN=NUP93 PE=1 SV=1	9	8	14	8	880	99.5	5.73	3.39649e+07
P27708	CAD	CAD protein OS=Homo sapiens OX=9606 GN=CAD PE=1 SV=3	10	19	26	18	2225	242.8	6.46	3.39445e+07
P05023	ATP1A1	Sodium/potassium-transporting ATPase subunit alpha-1 OS=Homo sapiens OX=9606 GN=ATP1A1 PE=1 SV=1	19	16	21	16	1023	112.8	5.49	3.39352e+07
E9PBS1	PAICS	Bifunctional phosphoribosylaminoimidazole carboxylase/phosphoribosylaminoimidazole succinocarboxamide synthetase (Fragment) OS=Homo sapiens OX=9606 GN=PAICS PE=1 SV=1	19	9	16	9	413	45.6	6.68	3.38628e+07
O14979	HNRNPDL	Heterogeneous nuclear ribonucleoprotein D-like OS=Homo sapiens OX=9606 GN=HNRNPDL PE=1 SV=3	23	9	16	7	420	46.4	9.57	3.38516e+07
Q9NZM5	NOP53	Ribosome biogenesis protein NOP53 OS=Homo sapiens OX=9606 GN=NOP53 PE=1 SV=2	13	6	8	6	478	54.4	10.32	33739464
Q5STU3	DDX39B	RNA helicase OS=Homo sapiens OX=9606 GN=DDX39B PE=1 SV=2	16	9	19	2	425	48.8	7.08	3.3726e+07
Q9NSD9	FARSB	Phenylalanine--tRNA ligase beta subunit OS=Homo sapiens OX=9606 GN=FARSB PE=1 SV=3	15	9	12	9	589	66.1	6.84	3.37212e+07
A4D1E9	GTPBP10	GTP-binding protein 10 OS=Homo sapiens OX=9606 GN=GTPBP10 PE=1 SV=1	26	9	14	9	387	42.9	9.03	3.36246e+07
Q8IYB7	DIS3L2	DIS3-like exonuclease 2 OS=Homo sapiens OX=9606 GN=DIS3L2 PE=1 SV=4	4	4	5	4	885	99.2	6.1	3.35751e+07
P63173	RPL38	60S ribosomal protein L38 OS=Homo sapiens OX=9606 GN=RPL38 PE=1 SV=2	53	5	13	5	70	8.2	10.1	3.34791e+07
Q8WTT2	NOC3L	Nucleolar complex protein 3 homolog OS=Homo sapiens OX=9606 GN=NOC3L PE=1 SV=1	18	13	27	13	800	92.5	9.17	3.34101e+07
P07437	TUBB	Tubulin beta chain OS=Homo sapiens OX=9606 GN=TUBB PE=1 SV=2	39	18	162	1	444	49.6	4.89	3.33304e+07
P67870	CSNK2B	Casein kinase II subunit beta OS=Homo sapiens OX=9606 GN=CSNK2B PE=1 SV=1	23	5	8	5	215	24.9	5.55	3.31004e+07
P07355	ANXA2	Annexin A2 OS=Homo sapiens OX=9606 GN=ANXA2 PE=1 SV=2	35	14	17	14	339	38.6	7.75	3.30466e+07
E7EW05	SDAD1	Protein SDA1 OS=Homo sapiens OX=9606 GN=SDAD1 PE=1 SV=1	14	9	14	9	650	75.4	9.17	3.29578e+07
O14974	PPP1R12A	Protein phosphatase 1 regulatory subunit 12A OS=Homo sapiens OX=9606 GN=PPP1R12A PE=1 SV=1	12	11	14	11	1030	115.2	5.4	3.29349e+07
Q15459	SF3A1	Splicing factor 3A subunit 1 OS=Homo sapiens OX=9606 GN=SF3A1 PE=1 SV=1	16	12	15	12	793	88.8	5.22	3.28603e+07
P85037	FOXK1	Forkhead box protein K1 OS=Homo sapiens OX=9606 GN=FOXK1 PE=1 SV=1	18	12	20	12	733	75.4	9.32	3.28342e+07
Q99460	PSMD1	26S proteasome non-ATPase regulatory subunit 1 OS=Homo sapiens OX=9606 GN=PSMD1 PE=1 SV=2	13	10	15	10	953	105.8	5.39	3.25338e+07
P43686	PSMC4	26S proteasome regulatory subunit 6B OS=Homo sapiens OX=9606 GN=PSMC4 PE=1 SV=2	23	10	14	9	418	47.3	5.21	3.24575e+07
Q15645	TRIP13	Pachytene checkpoint protein 2 homolog OS=Homo sapiens OX=9606 GN=TRIP13 PE=1 SV=2	28	11	15	11	432	48.5	6.09	3.23053e+07
Q9BZI7	UPF3B	Regulator of nonsense transcripts 3B OS=Homo sapiens OX=9606 GN=UPF3B PE=1 SV=1	17	8	14	8	483	57.7	9.48	3.22075e+07
P36915	GNL1	Guanine nucleotide-binding protein-like 1 OS=Homo sapiens OX=9606 GN=GNL1 PE=1 SV=2	17	10	14	10	607	68.6	5.8	3.21999e+07
Q969Q0	RPL36AL	60S ribosomal protein L36a-like OS=Homo sapiens OX=9606 GN=RPL36AL PE=1 SV=3	42	8	24	2	106	12.5	10.65	32161897
P60468	SEC61B	Protein transport protein Sec61 subunit beta OS=Homo sapiens OX=9606 GN=SEC61B PE=1 SV=2	22	2	3	2	96	10	11.56	3.20759e+07
B4DLN1	2 SV	cDNA FLJ60124, highly similar to Mitochondrial dicarboxylate carrier OS=Homo sapiens OX=9606 PE=2 SV=1	19	9	13	4	442	48.1	9.52	3.20627e+07
Q9Y291	MRPS33	28S ribosomal protein S33, mitochondrial OS=Homo sapiens OX=9606 GN=MRPS33 PE=1 SV=1	29	3	7	3	106	12.6	10.11	3.19148e+07
Q9H0D6	XRN2	5'-3' exoribonuclease 2 OS=Homo sapiens OX=9606 GN=XRN2 PE=1 SV=1	18	16	24	16	950	108.5	7.47	3.19131e+07
Q9H078	CLPB	Caseinolytic peptidase B protein homolog OS=Homo sapiens OX=9606 GN=CLPB PE=1 SV=1	19	14	25	14	707	78.7	9.01	3.18804e+07
Q8WWY3	PRPF31	U4/U6 small nuclear ribonucleoprotein Prp31 OS=Homo sapiens OX=9606 GN=PRPF31 PE=1 SV=2	22	11	21	11	499	55.4	5.78	3.18704e+07
P55060	CSE1L	Exportin-2 OS=Homo sapiens OX=9606 GN=CSE1L PE=1 SV=3	15	14	17	14	971	110.3	5.77	3.18336e+07
A0A3B3IT54	C8orf33	UPF0488 protein C8orf33 OS=Homo sapiens OX=9606 GN=C8orf33 PE=1 SV=1	29	7	15	7	236	25.6	9.99	3.18153e+07
P21796	VDAC1	Voltage-dependent anion-selective channel protein 1 OS=Homo sapiens OX=9606 GN=VDAC1 PE=1 SV=2	33	8	16	7	283	30.8	8.54	3.17565e+07
H7C2L4	TRA2B	Transformer-2 protein homolog beta (Fragment) OS=Homo sapiens OX=9606 GN=TRA2B PE=1 SV=1	25	3	10	3	107	12.7	10.51	3.17435e+07
Q9NSE4	IARS2	Isoleucine--tRNA ligase, mitochondrial OS=Homo sapiens OX=9606 GN=IARS2 PE=1 SV=2	20	18	23	18	1012	113.7	7.2	3.15766e+07
P53597	SUCLG1	Succinate--CoA ligase [ADP/GDP-forming] subunit alpha, mitochondrial OS=Homo sapiens OX=9606 GN=SUCLG1 PE=1 SV=4	22	6	9	6	346	36.2	8.79	3.13764e+07
P08243	ASNS	Asparagine synthetase [glutamine-hydrolyzing] OS=Homo sapiens OX=9606 GN=ASNS PE=1 SV=4	19	10	18	10	561	64.3	6.86	3.13293e+07
Q96TA2	YME1L1	ATP-dependent zinc metalloprotease YME1L1 OS=Homo sapiens OX=9606 GN=YME1L1 PE=1 SV=2	12	9	12	9	773	86.4	8.76	3.12508e+07
Q8WUM4	PDCD6IP	Programmed cell death 6-interacting protein OS=Homo sapiens OX=9606 GN=PDCD6IP PE=1 SV=1	6	5	5	5	868	96	6.52	3.12034e+07
Q00403	GTF2B	Transcription initiation factor IIB OS=Homo sapiens OX=9606 GN=GTF2B PE=1 SV=1	13	5	7	5	316	34.8	8.35	3.09613e+07
Q13601	KRR1	KRR1 small subunit processome component homolog OS=Homo sapiens OX=9606 GN=KRR1 PE=1 SV=4	16	7	10	7	381	43.6	9.77	3.09409e+07
P63151	PPP2R2A	Serine/threonine-protein phosphatase 2A 55 kDa regulatory subunit B alpha isoform OS=Homo sapiens OX=9606 GN=PPP2R2A PE=1 SV=1	12	5	7	5	447	51.7	6.2	3.08111e+07
M0R366	FSD1	Fibronectin type III and SPRY domain-containing protein 1 OS=Homo sapiens OX=9606 GN=FSD1 PE=1 SV=1	2	1	2	1	437	49.2	6.37	30798064
P17812	CTPS1	CTP synthase 1 OS=Homo sapiens OX=9606 GN=CTPS1 PE=1 SV=2	19	10	12	10	591	66.6	6.46	3.07189e+07
Q96I24	FUBP3	Far upstream element-binding protein 3 OS=Homo sapiens OX=9606 GN=FUBP3 PE=1 SV=2	26	13	17	12	572	61.6	8.38	3.06158e+07
A0A2R8Y595	CTCF	Transcriptional repressor CTCF OS=Homo sapiens OX=9606 GN=CTCF PE=1 SV=1	13	8	15	8	638	73	8.28	3.04374e+07
Q96KP1	EXOC2	Exocyst complex component 2 OS=Homo sapiens OX=9606 GN=EXOC2 PE=1 SV=1	3	3	3	3	924	104	6.9	3.03046e+07
P52907	CAPZA1	F-actin-capping protein subunit alpha-1 OS=Homo sapiens OX=9606 GN=CAPZA1 PE=1 SV=3	25	6	9	5	286	32.9	5.69	3.02716e+07
Q96QR8	PURB	Transcriptional activator protein Pur-beta OS=Homo sapiens OX=9606 GN=PURB PE=1 SV=3	21	7	8	7	312	33.2	5.43	3.02193e+07
Q9HCE1	MOV10	Helicase MOV-10 OS=Homo sapiens OX=9606 GN=MOV10 PE=1 SV=2	16	16	21	16	1003	113.6	8.82	3.02145e+07
A0A7I2V539	NMT1	Glycylpeptide N-tetradecanoyltransferase OS=Homo sapiens OX=9606 GN=NMT1 PE=1 SV=1	14	6	8	5	494	56.5	7.59	3.01887e+07
Q7Z3I7	ZNF572	Zinc finger protein 572 OS=Homo sapiens OX=9606 GN=ZNF572 PE=1 SV=1	2	1	1	1	529	61.2	8	29886156
Q12849	GRSF1	G-rich sequence factor 1 OS=Homo sapiens OX=9606 GN=GRSF1 PE=1 SV=3	11	6	11	6	480	53.1	6.19	2.96598e+07
P05109	S100A8	Protein S100-A8 OS=Homo sapiens OX=9606 GN=S100A8 PE=1 SV=1	24	2	4	2	93	10.8	7.03	2.96138e+07
Q8TDD1	DDX54	ATP-dependent RNA helicase DDX54 OS=Homo sapiens OX=9606 GN=DDX54 PE=1 SV=2	16	12	16	12	881	98.5	10.02	2.958e+07
P22102	GART	Trifunctional purine biosynthetic protein adenosine-3 OS=Homo sapiens OX=9606 GN=GART PE=1 SV=1	13	12	18	12	1010	107.7	6.7	2.94644e+07
A0A8I5KVU2	LARP4B	La-related protein 4B OS=Homo sapiens OX=9606 GN=LARP4B PE=1 SV=1	4	6	11	6	1735	188.7	5.14	2.93923e+07
P08579	SNRPB2	U2 small nuclear ribonucleoprotein B'' OS=Homo sapiens OX=9606 GN=SNRPB2 PE=1 SV=1	17	5	10	2	225	25.5	9.72	29366251
Q9NRZ9	HELLS	Lymphoid-specific helicase OS=Homo sapiens OX=9606 GN=HELLS PE=1 SV=1	12	10	16	10	838	97	7.93	2.91233e+07
J3QRU1	YES1	Tyrosine-protein kinase OS=Homo sapiens OX=9606 GN=YES1 PE=1 SV=1	16	9	14	5	548	61.3	6.57	2.90731e+07
Q9UPN6	SCAF8	SR-related and CTD-associated factor 8 OS=Homo sapiens OX=9606 GN=SCAF8 PE=1 SV=1	6	7	10	5	1271	140.4	8.29	2.90381e+07
P51116	FXR2	RNA-binding protein FXR2 OS=Homo sapiens OX=9606 GN=FXR2 PE=1 SV=2	24	13	21	10	673	74.2	6.23	2.89028e+07
O75390	CS	Citrate synthase, mitochondrial OS=Homo sapiens OX=9606 GN=CS PE=1 SV=2	18	8	9	7	466	51.7	8.32	2.8899e+07
Q9Y617	PSAT1	Phosphoserine aminotransferase OS=Homo sapiens OX=9606 GN=PSAT1 PE=1 SV=2	14	5	7	5	370	40.4	7.66	2.86903e+07
Q9UKN8	GTF3C4	General transcription factor 3C polypeptide 4 OS=Homo sapiens OX=9606 GN=GTF3C4 PE=1 SV=2	15	11	14	11	822	91.9	6.65	2.86084e+07
P31948	STIP1	Stress-induced-phosphoprotein 1 OS=Homo sapiens OX=9606 GN=STIP1 PE=1 SV=1	19	11	18	11	543	62.6	6.8	2.85778e+07
P55884	EIF3B	Eukaryotic translation initiation factor 3 subunit B OS=Homo sapiens OX=9606 GN=EIF3B PE=1 SV=3	15	12	19	12	814	92.4	5	2.84317e+07
Q9Y3D3	MRPS16	28S ribosomal protein S16, mitochondrial OS=Homo sapiens OX=9606 GN=MRPS16 PE=1 SV=1	34	4	4	4	137	15.3	9.5	28424715
Q9UNQ2	DIMT1	Probable dimethyladenosine transferase OS=Homo sapiens OX=9606 GN=DIMT1 PE=1 SV=1	29	9	22	9	313	35.2	9.99	2.84042e+07
Q12933	TRAF2	TNF receptor-associated factor 2 OS=Homo sapiens OX=9606 GN=TRAF2 PE=1 SV=2	18	9	12	9	501	55.8	7.53	2.83383e+07
Q15021	NCAPD2	Condensin complex subunit 1 OS=Homo sapiens OX=9606 GN=NCAPD2 PE=1 SV=3	12	16	22	16	1401	157.1	6.61	2.83018e+07
Q9NUL7	DDX28	Probable ATP-dependent RNA helicase DDX28 OS=Homo sapiens OX=9606 GN=DDX28 PE=1 SV=2	22	10	13	10	540	59.5	10.42	2.8128e+07
E9PDF2	OGDH	oxoglutarate dehydrogenase (succinyl-transferring) OS=Homo sapiens OX=9606 GN=OGDH PE=1 SV=1	9	9	11	9	1034	117.2	7.08	2.81224e+07
Q13610	PWP1	Periodic tryptophan protein 1 homolog OS=Homo sapiens OX=9606 GN=PWP1 PE=1 SV=1	12	6	9	6	501	55.8	4.77	2.81223e+07
P51149	RAB7A	Ras-related protein Rab-7a OS=Homo sapiens OX=9606 GN=RAB7A PE=1 SV=1	37	7	10	7	207	23.5	6.7	28106032
Q6P2E9	EDC4	Enhancer of mRNA-decapping protein 4 OS=Homo sapiens OX=9606 GN=EDC4 PE=1 SV=1	10	12	17	12	1401	151.6	5.86	2.80609e+07
Q9GZS1	POLR1E	DNA-directed RNA polymerase I subunit RPA49 OS=Homo sapiens OX=9606 GN=POLR1E PE=1 SV=3	21	8	9	8	419	47.2	8.94	2.79665e+07
O00422	SAP18	Histone deacetylase complex subunit SAP18 OS=Homo sapiens OX=9606 GN=SAP18 PE=1 SV=1	35	7	13	7	153	17.6	9.35	2.78147e+07
P78346	RPP30	Ribonuclease P protein subunit p30 OS=Homo sapiens OX=9606 GN=RPP30 PE=1 SV=1	17	5	14	5	268	29.3	8.91	2.77522e+07
G3V2S9	SLIRP	SRA stem-loop-interacting RNA-binding protein, mitochondrial OS=Homo sapiens OX=9606 GN=SLIRP PE=1 SV=1	42	5	5	5	124	13.9	11.09	2.76798e+07
Q8IVS2	MCAT	Malonyl-CoA-acyl carrier protein transacylase, mitochondrial OS=Homo sapiens OX=9606 GN=MCAT PE=1 SV=2	30	10	12	10	390	42.9	8.72	27611990
Q9NY93	DDX56	Probable ATP-dependent RNA helicase DDX56 OS=Homo sapiens OX=9606 GN=DDX56 PE=1 SV=1	12	6	9	6	547	61.6	9.26	2.75809e+07
A0A5F9ZHP2	AK2	nucleoside-diphosphate kinase OS=Homo sapiens OX=9606 GN=AK2 PE=1 SV=1	30	4	5	4	162	17.7	7.18	2.74572e+07
P37837	TALDO1	Transaldolase OS=Homo sapiens OX=9606 GN=TALDO1 PE=1 SV=2	12	4	5	4	337	37.5	6.81	2.74125e+07
A0A0S2Z471	CKB	creatine kinase (Fragment) OS=Homo sapiens OX=9606 GN=CKB PE=1 SV=1	19	6	12	6	405	44.9	6.11	2.73511e+07
Q9NSB2	KRT84	Keratin, type II cuticular Hb4 OS=Homo sapiens OX=9606 GN=KRT84 PE=2 SV=2	25	16	26	11	600	64.8	7.56	2.72585e+07
P26639	TARS1	Threonine--tRNA ligase 1, cytoplasmic OS=Homo sapiens OX=9606 GN=TARS1 PE=1 SV=3	18	13	18	13	723	83.4	6.67	2.71936e+07
A0A5F9ZHP1	ASCC1	Activating signal cointegrator 1 complex subunit 1 OS=Homo sapiens OX=9606 GN=ASCC1 PE=1 SV=1	18	8	11	8	377	43.4	5.54	2.71001e+07
A0A6I8PRA0	TCOF1	Treacle protein (Fragment) OS=Homo sapiens OX=9606 GN=TCOF1 PE=1 SV=1	6	8	10	8	1240	125.2	7.93	2.70613e+07
B5MCD7	SYNGR1	Synaptogyrin-1 OS=Homo sapiens OX=9606 GN=SYNGR1 PE=1 SV=1	14	2	2	2	169	18.5	7.05	2.70352e+07
Q96B26	EXOSC8	Exosome complex component RRP43 OS=Homo sapiens OX=9606 GN=EXOSC8 PE=1 SV=1	24	7	8	7	276	30	5.3	2.7012e+07
Q9Y5M8	SRPRB	Signal recognition particle receptor subunit beta OS=Homo sapiens OX=9606 GN=SRPRB PE=1 SV=3	35	7	10	7	271	29.7	9.04	2.6976e+07
G3V5V3	NEMF	Ribosome quality control complex subunit NEMF (Fragment) OS=Homo sapiens OX=9606 GN=NEMF PE=1 SV=8	9	9	13	9	998	113.9	5.85	2.69245e+07
Q7L2J0	MEPCE	7SK snRNA methylphosphate capping enzyme OS=Homo sapiens OX=9606 GN=MEPCE PE=1 SV=1	9	7	9	7	689	74.3	9.57	26869770
Q8NI27	THOC2	THO complex subunit 2 OS=Homo sapiens OX=9606 GN=THOC2 PE=1 SV=2	9	14	21	14	1593	182.7	8.44	2.64432e+07
A0A7P0TB04	BSG	Basigin OS=Homo sapiens OX=9606 GN=BSG PE=1 SV=1	24	5	7	5	266	28.9	5.49	2.63731e+07
O15160	POLR1C	DNA-directed RNA polymerases I and III subunit RPAC1 OS=Homo sapiens OX=9606 GN=POLR1C PE=1 SV=1	19	6	11	6	346	39.2	5.5	2.63199e+07
Q14697	GANAB	Neutral alpha-glucosidase AB OS=Homo sapiens OX=9606 GN=GANAB PE=1 SV=3	14	14	29	14	944	106.8	6.14	2.62446e+07
P62191	PSMC1	26S proteasome regulatory subunit 4 OS=Homo sapiens OX=9606 GN=PSMC1 PE=1 SV=1	26	10	19	8	440	49.2	6.21	2.61412e+07
Q7Z2T5	TRMT1L	TRMT1-like protein OS=Homo sapiens OX=9606 GN=TRMT1L PE=1 SV=2	11	6	10	6	733	81.7	7.88	25968127
Q92616	GCN1	eIF-2-alpha kinase activator GCN1 OS=Homo sapiens OX=9606 GN=GCN1 PE=1 SV=7	9	23	29	23	2671	292.5	7.43	2.5888e+07
A0A8I5KS01	FMR1	Fragile X messenger ribonucleoprotein 1 OS=Homo sapiens OX=9606 GN=FMR1 PE=1 SV=1	13	8	13	1	599	67.8	7.81	2.57159e+07
Q69YN2	CWF19L1	CWF19-like protein 1 OS=Homo sapiens OX=9606 GN=CWF19L1 PE=1 SV=2	20	9	16	9	538	60.6	7.24	2.56076e+07
Q9NXF1	TEX10	Testis-expressed protein 10 OS=Homo sapiens OX=9606 GN=TEX10 PE=1 SV=2	13	11	13	11	929	105.6	9.36	2.5596e+07
O60231	DHX16	Pre-mRNA-splicing factor ATP-dependent RNA helicase DHX16 OS=Homo sapiens OX=9606 GN=DHX16 PE=1 SV=2	16	15	20	14	1041	119.2	6.8	2.54222e+07
P20290	BTF3	Transcription factor BTF3 OS=Homo sapiens OX=9606 GN=BTF3 PE=1 SV=1	16	4	9	4	206	22.2	9.38	2.53466e+07
Q12874	SF3A3	Splicing factor 3A subunit 3 OS=Homo sapiens OX=9606 GN=SF3A3 PE=1 SV=1	13	7	9	7	501	58.8	5.38	2.53311e+07
P51648	ALDH3A2	Aldehyde dehydrogenase family 3 member A2 OS=Homo sapiens OX=9606 GN=ALDH3A2 PE=1 SV=1	13	6	7	6	485	54.8	7.88	2.51669e+07
Q99714	HSD17B10	3-hydroxyacyl-CoA dehydrogenase type-2 OS=Homo sapiens OX=9606 GN=HSD17B10 PE=1 SV=3	30	5	6	5	261	26.9	7.78	2.51449e+07
Q9Y4W6	AFG3L2	AFG3-like protein 2 OS=Homo sapiens OX=9606 GN=AFG3L2 PE=1 SV=2	11	9	16	9	797	88.5	8.66	2.51222e+07
Q9NRX1	PNO1	RNA-binding protein PNO1 OS=Homo sapiens OX=9606 GN=PNO1 PE=1 SV=1	34	9	13	9	252	27.9	9.73	2.50929e+07
O43242	PSMD3	26S proteasome non-ATPase regulatory subunit 3 OS=Homo sapiens OX=9606 GN=PSMD3 PE=1 SV=2	18	9	10	9	534	60.9	8.44	2.49081e+07
D6RE99	HINT1	Adenosine 5'-monophosphoramidase HINT1 OS=Homo sapiens OX=9606 GN=HINT1 PE=1 SV=1	9	1	1	1	78	8.6	5.39	24845418
Q9BPX3	NCAPG	Condensin complex subunit 3 OS=Homo sapiens OX=9606 GN=NCAPG PE=1 SV=1	15	14	20	14	1015	114.3	5.59	2.47849e+07
Q9BXP5	SRRT	Serrate RNA effector molecule homolog OS=Homo sapiens OX=9606 GN=SRRT PE=1 SV=1	13	12	17	12	876	100.6	5.96	2.47537e+07
Q9NUL3	STAU2	Double-stranded RNA-binding protein Staufen homolog 2 OS=Homo sapiens OX=9606 GN=STAU2 PE=1 SV=2	22	11	18	9	570	62.6	9.61	2.45374e+07
Q9NW64	RBM22	Pre-mRNA-splicing factor RBM22 OS=Homo sapiens OX=9606 GN=RBM22 PE=1 SV=1	17	7	10	7	420	46.9	8.54	2.45069e+07
Q9Y2T2	AP3M1	AP-3 complex subunit mu-1 OS=Homo sapiens OX=9606 GN=AP3M1 PE=1 SV=1	18	7	14	7	418	46.9	6.93	2.43756e+07
O76031	CLPX	ATP-dependent Clp protease ATP-binding subunit clpX-like, mitochondrial OS=Homo sapiens OX=9606 GN=CLPX PE=1 SV=2	15	9	13	9	633	69.2	7.58	2.43585e+07
Q1KMD3	HNRNPUL2	Heterogeneous nuclear ribonucleoprotein U-like protein 2 OS=Homo sapiens OX=9606 GN=HNRNPUL2 PE=1 SV=1	10	7	11	7	747	85.1	4.91	2.43246e+07
Q9Y6G9	DYNC1LI1	Cytoplasmic dynein 1 light intermediate chain 1 OS=Homo sapiens OX=9606 GN=DYNC1LI1 PE=1 SV=3	22	11	11	11	523	56.5	6.42	2.42633e+07
Q8IZL8	PELP1	Proline-, glutamic acid- and leucine-rich protein 1 OS=Homo sapiens OX=9606 GN=PELP1 PE=1 SV=2	13	10	17	10	1130	119.6	4.34	2.42543e+07
P00918	CA2	Carbonic anhydrase 2 OS=Homo sapiens OX=9606 GN=CA2 PE=1 SV=2	19	5	8	5	260	29.2	7.4	24236085
B0QYK0	EWSR1	RNA-binding protein EWS OS=Homo sapiens OX=9606 GN=EWSR1 PE=1 SV=1	11	5	7	5	618	64.9	9.38	2.41979e+07
Q9NUD5	ZCCHC3	Zinc finger CCHC domain-containing protein 3 OS=Homo sapiens OX=9606 GN=ZCCHC3 PE=1 SV=2	17	7	14	7	403	43.5	8.53	2.40944e+07
Q00059	TFAM	Transcription factor A, mitochondrial OS=Homo sapiens OX=9606 GN=TFAM PE=1 SV=1	31	7	12	7	246	29.1	9.72	2.40724e+07
Q9UKK3	PARP4	Protein mono-ADP-ribosyltransferase PARP4 OS=Homo sapiens OX=9606 GN=PARP4 PE=1 SV=3	1	1	1	1	1724	192.5	5.66	24041926
Q96CS3	FAF2	FAS-associated factor 2 OS=Homo sapiens OX=9606 GN=FAF2 PE=1 SV=2	15	6	7	6	445	52.6	5.62	2.40102e+07
A0A7P0Z497	PPIB	Peptidyl-prolyl cis-trans isomerase OS=Homo sapiens OX=9606 GN=PPIB PE=1 SV=1	37	7	8	7	181	20.2	9.17	2.38831e+07
P29692	EEF1D	Elongation factor 1-delta OS=Homo sapiens OX=9606 GN=EEF1D PE=1 SV=5	33	7	11	7	281	31.1	5.01	2.38353e+07
Q6P1J9	CDC73	Parafibromin OS=Homo sapiens OX=9606 GN=CDC73 PE=1 SV=1	15	9	11	9	531	60.5	9.61	2.37548e+07
O14818	PSMA7	Proteasome subunit alpha type-7 OS=Homo sapiens OX=9606 GN=PSMA7 PE=1 SV=1	30	6	8	6	248	27.9	8.46	2.37254e+07
Q9UBT2	UBA2	SUMO-activating enzyme subunit 2 OS=Homo sapiens OX=9606 GN=UBA2 PE=1 SV=2	5	3	4	3	640	71.2	5.29	2.37217e+07
F8W1S1	KRT74	Keratin, type II cytoskeletal 74 OS=Homo sapiens OX=9606 GN=KRT74 PE=1 SV=1	6	5	17	1	543	59.4	7.44	23695166
P33992	MCM5	DNA replication licensing factor MCM5 OS=Homo sapiens OX=9606 GN=MCM5 PE=1 SV=5	23	14	20	14	734	82.2	8.37	2.35248e+07
I3L0E3	hCG_1984214	HCG1984214, isoform CRA_a OS=Homo sapiens OX=9606 GN=hCG_1984214 PE=3 SV=1	24	4	6	3	225	25.7	6.07	2.34354e+07
Q5VWQ0	RSBN1	Lysine-specific demethylase 9 OS=Homo sapiens OX=9606 GN=RSBN1 PE=1 SV=2	8	6	9	5	802	90	8.6	2.33348e+07
Q6DKI1	RPL7L1	60S ribosomal protein L7-like 1 OS=Homo sapiens OX=9606 GN=RPL7L1 PE=1 SV=2	22	5	12	5	255	29.7	10.52	2.32725e+07
O60306	AQR	RNA helicase aquarius OS=Homo sapiens OX=9606 GN=AQR PE=1 SV=4	13	17	22	16	1485	171.2	6.37	2.32439e+07
H0Y9X1	TMA16	Translation machinery-associated protein 16 (Fragment) OS=Homo sapiens OX=9606 GN=TMA16 PE=1 SV=1	19	4	7	4	242	27.7	9.57	2.31975e+07
O00231	PSMD11	26S proteasome non-ATPase regulatory subunit 11 OS=Homo sapiens OX=9606 GN=PSMD11 PE=1 SV=3	30	11	21	11	422	47.4	6.48	2.31756e+07
P51532	SMARCA4	Transcription activator BRG1 OS=Homo sapiens OX=9606 GN=SMARCA4 PE=1 SV=2	8	13	17	13	1647	184.5	7.88	2.31392e+07
P55265	ADAR	Double-stranded RNA-specific adenosine deaminase OS=Homo sapiens OX=9606 GN=ADAR PE=1 SV=4	14	15	20	15	1226	136	8.65	2.30297e+07
A0A5F9ZHL1	ACAT1	Acetyl-CoA acetyltransferase, mitochondrial OS=Homo sapiens OX=9606 GN=ACAT1 PE=1 SV=1	25	8	15	8	434	46.1	8.97	2.30088e+07
Q92485	SMPDL3B	Acid sphingomyelinase-like phosphodiesterase 3b OS=Homo sapiens OX=9606 GN=SMPDL3B PE=1 SV=2	11	4	9	4	455	50.8	5.64	22999180
Q9UEG4	ZNF629	Zinc finger protein 629 OS=Homo sapiens OX=9606 GN=ZNF629 PE=1 SV=2	14	10	15	10	869	96.6	7.93	2.29315e+07
Q15019	SEPTIN2	Septin-2 OS=Homo sapiens OX=9606 GN=SEPTIN2 PE=1 SV=1	21	7	12	7	361	41.5	6.6	2.28255e+07
J3QR68	HP	Haptoglobin (Fragment) OS=Homo sapiens OX=9606 GN=HP PE=1 SV=1	19	8	12	8	404	45	6.58	2.27602e+07
Q5TDF0	NTPCR	Cancer-related nucleoside-triphosphatase OS=Homo sapiens OX=9606 GN=NTPCR PE=1 SV=1	34	7	8	7	228	25.1	9.42	2.27369e+07
O43290	SART1	U4/U6.U5 tri-snRNP-associated protein 1 OS=Homo sapiens OX=9606 GN=SART1 PE=1 SV=1	15	9	13	9	800	90.2	6.13	2.27068e+07
Q8N684	CPSF7	Cleavage and polyadenylation specificity factor subunit 7 OS=Homo sapiens OX=9606 GN=CPSF7 PE=1 SV=1	15	7	10	7	471	52	8	2.26957e+07
A0A087X2I1	PSMC6	26S proteasome regulatory subunit 10B OS=Homo sapiens OX=9606 GN=PSMC6 PE=1 SV=1	20	8	10	8	403	45.8	7.78	22611888
A0A7I2YQD8	NDUFS2	NADH dehydrogenase [ubiquinone] iron-sulfur protein 2, mitochondrial OS=Homo sapiens OX=9606 GN=NDUFS2 PE=1 SV=1	23	10	13	10	431	48.7	8.82	2.25118e+07
E7EW49	CLASP2	CLIP-associating protein 2 OS=Homo sapiens OX=9606 GN=CLASP2 PE=1 SV=1	7	9	11	7	1514	165.6	8.25	2.25052e+07
Q9BY44	EIF2A	Eukaryotic translation initiation factor 2A OS=Homo sapiens OX=9606 GN=EIF2A PE=1 SV=3	20	10	14	10	585	64.9	8.87	2.24672e+07
M0R0N4	AP2S1	AP complex subunit sigma OS=Homo sapiens OX=9606 GN=AP2S1 PE=1 SV=1	10	2	4	2	144	17.3	6.18	22419074
X6R4W8	ZNF207	BUB3-interacting and GLEBS motif-containing protein ZNF207 OS=Homo sapiens OX=9606 GN=ZNF207 PE=1 SV=1	7	3	4	3	497	52.6	8.47	2.24187e+07
G3V0E5	TFRC	Transferrin receptor protein 1 OS=Homo sapiens OX=9606 GN=TFRC PE=1 SV=1	16	10	12	10	679	75.9	6.81	2.24123e+07
A6PW57	PIP5K1A	Phosphatidylinositol 4-phosphate 5-kinase type-1 alpha OS=Homo sapiens OX=9606 GN=PIP5K1A PE=1 SV=2	21	10	11	10	550	61.2	8.34	2.24041e+07
Q9NX58	LYAR	Cell growth-regulating nucleolar protein OS=Homo sapiens OX=9606 GN=LYAR PE=1 SV=3	32	11	13	11	379	43.6	9.57	2.22387e+07
Q8N6R0	METTL13	eEF1A lysine and N-terminal methyltransferase OS=Homo sapiens OX=9606 GN=METTL13 PE=1 SV=1	15	10	16	10	699	78.7	6.73	2.22037e+07
O95218	ZRANB2	Zinc finger Ran-binding domain-containing protein 2 OS=Homo sapiens OX=9606 GN=ZRANB2 PE=1 SV=2	15	5	6	5	330	37.4	10.01	2.21468e+07
Q8IUF8	RIOX2	Ribosomal oxygenase 2 OS=Homo sapiens OX=9606 GN=RIOX2 PE=1 SV=1	21	9	13	9	465	52.8	6.7	2.20895e+07
P50750	CDK9	Cyclin-dependent kinase 9 OS=Homo sapiens OX=9606 GN=CDK9 PE=1 SV=3	20	7	12	7	372	42.8	8.79	2.2076e+07
P12532	CKMT1B	Creatine kinase U-type, mitochondrial OS=Homo sapiens OX=9606 GN=CKMT1B PE=1 SV=1	17	6	10	6	417	47	8.34	2.20092e+07
A0A0A0MRB5	MADD	MAP kinase-activating death domain protein OS=Homo sapiens OX=9606 GN=MADD PE=1 SV=1	1	2	2	2	1588	176.4	6.13	2.19754e+07
Q8TEQ6	GEMIN5	Gem-associated protein 5 OS=Homo sapiens OX=9606 GN=GEMIN5 PE=1 SV=3	7	10	11	10	1508	168.5	6.62	2.19249e+07
O14617	AP3D1	AP-3 complex subunit delta-1 OS=Homo sapiens OX=9606 GN=AP3D1 PE=1 SV=1	12	12	14	12	1153	130.1	8.48	2.19111e+07
Q00535	CDK5	Cyclin-dependent kinase 5 OS=Homo sapiens OX=9606 GN=CDK5 PE=1 SV=3	28	8	12	8	292	33.3	7.66	2.18692e+07
P62879	GNB2	Guanine nucleotide-binding protein G(I)/G(S)/G(T) subunit beta-2 OS=Homo sapiens OX=9606 GN=GNB2 PE=1 SV=3	28	9	23	3	340	37.3	6	2.18627e+07
O60870	KIN	DNA/RNA-binding protein KIN17 OS=Homo sapiens OX=9606 GN=KIN PE=1 SV=2	22	8	10	8	393	45.3	8.95	2.18543e+07
Q13573	SNW1	SNW domain-containing protein 1 OS=Homo sapiens OX=9606 GN=SNW1 PE=1 SV=1	16	9	14	9	536	61.5	9.52	2.18508e+07
Q9Y3B7	MRPL11	39S ribosomal protein L11, mitochondrial OS=Homo sapiens OX=9606 GN=MRPL11 PE=1 SV=1	28	5	9	5	192	20.7	9.91	2.1842e+07
Q96HR8	NAF1	H/ACA ribonucleoprotein complex non-core subunit NAF1 OS=Homo sapiens OX=9606 GN=NAF1 PE=1 SV=2	4	2	4	2	494	53.7	4.87	2.18159e+07
Q96DI7	SNRNP40	U5 small nuclear ribonucleoprotein 40 kDa protein OS=Homo sapiens OX=9606 GN=SNRNP40 PE=1 SV=1	15	5	6	5	357	39.3	8.1	2.18133e+07
P51148	RAB5C	Ras-related protein Rab-5C OS=Homo sapiens OX=9606 GN=RAB5C PE=1 SV=2	27	5	8	2	216	23.5	8.41	2.18036e+07
P49792	RANBP2	E3 SUMO-protein ligase RanBP2 OS=Homo sapiens OX=9606 GN=RANBP2 PE=1 SV=2	5	13	19	13	3224	358	6.2	2.17706e+07
D6RG19	RPL37	Ribosomal protein L37 OS=Homo sapiens OX=9606 GN=RPL37 PE=1 SV=1	9	1	5	1	82	9.7	11.53	21745576
Q96G46	DUS3L	tRNA-dihydrouridine(47) synthase [NAD(P)(+)]-like OS=Homo sapiens OX=9606 GN=DUS3L PE=1 SV=2	19	10	16	10	650	72.5	8.05	21698817
B8ZZ51	MDH1	Malate dehydrogenase, cytoplasmic OS=Homo sapiens OX=9606 GN=MDH1 PE=1 SV=1	18	3	4	3	169	18.7	5.94	21598548
Q9BQA1	WDR77	Methylosome protein 50 OS=Homo sapiens OX=9606 GN=WDR77 PE=1 SV=1	14	4	6	4	342	36.7	5.17	2.1571e+07
Q9H7B2	RPF2	Ribosome production factor 2 homolog OS=Homo sapiens OX=9606 GN=RPF2 PE=1 SV=2	15	5	7	5	306	35.6	9.99	2.15376e+07
P23258	TUBG1	Tubulin gamma-1 chain OS=Homo sapiens OX=9606 GN=TUBG1 PE=1 SV=2	16	8	11	8	451	51.1	6.14	2.14133e+07
P28074	PSMB5	Proteasome subunit beta type-5 OS=Homo sapiens OX=9606 GN=PSMB5 PE=1 SV=3	25	6	10	6	263	28.5	6.92	21397637
Q9H967	WDR76	WD repeat-containing protein 76 OS=Homo sapiens OX=9606 GN=WDR76 PE=1 SV=2	14	9	11	9	626	69.7	9.25	2.1361e+07
Q9P0J0	NDUFA13	NADH dehydrogenase [ubiquinone] 1 alpha subcomplex subunit 13 OS=Homo sapiens OX=9606 GN=NDUFA13 PE=1 SV=3	31	4	6	4	144	16.7	8.43	2.13363e+07
Q92598	HSPH1	Heat shock protein 105 kDa OS=Homo sapiens OX=9606 GN=HSPH1 PE=1 SV=1	12	10	13	8	858	96.8	5.39	2.12593e+07
P28066	PSMA5	Proteasome subunit alpha type-5 OS=Homo sapiens OX=9606 GN=PSMA5 PE=1 SV=3	25	4	9	4	241	26.4	4.79	2.12493e+07
P54577	YARS1	Tyrosine--tRNA ligase, cytoplasmic OS=Homo sapiens OX=9606 GN=YARS1 PE=1 SV=4	18	10	14	10	528	59.1	7.05	2.12293e+07
Q96D46	NMD3	60S ribosomal export protein NMD3 OS=Homo sapiens OX=9606 GN=NMD3 PE=1 SV=1	22	10	14	10	503	57.6	7.14	2.11963e+07
E9PEX6	DLD	Dihydrolipoyl dehydrogenase OS=Homo sapiens OX=9606 GN=DLD PE=1 SV=1	21	11	18	11	486	51.8	7.96	2.11791e+07
Q96EY1	DNAJA3	DnaJ homolog subfamily A member 3, mitochondrial OS=Homo sapiens OX=9606 GN=DNAJA3 PE=1 SV=2	14	6	10	6	480	52.5	9.26	2.1139e+07
P07737	PFN1	Profilin-1 OS=Homo sapiens OX=9606 GN=PFN1 PE=1 SV=2	39	5	8	5	140	15	8.27	2.10874e+07
Q8IZ69	TRMT2A	tRNA (uracil-5-)-methyltransferase homolog A OS=Homo sapiens OX=9606 GN=TRMT2A PE=1 SV=2	13	7	9	7	625	68.7	7.94	2.10414e+07
C9J4M6	POLR2B	DNA-directed RNA polymerase subunit beta OS=Homo sapiens OX=9606 GN=POLR2B PE=1 SV=3	12	12	17	12	1067	121.3	8.32	2.10252e+07
Q9BXW7	HDHD5	Haloacid dehalogenase-like hydrolase domain-containing 5 OS=Homo sapiens OX=9606 GN=HDHD5 PE=1 SV=1	19	6	10	6	423	46.3	8.13	2.10142e+07
A0A0A0MRM9	NOLC1	Nucleolar and coiled-body phosphoprotein 1 (Fragment) OS=Homo sapiens OX=9606 GN=NOLC1 PE=1 SV=1	7	6	9	6	708	74.6	9.47	21010464
Q9UBB9	TFIP11	Tuftelin-interacting protein 11 OS=Homo sapiens OX=9606 GN=TFIP11 PE=1 SV=1	16	13	18	13	837	96.8	5.67	2.09713e+07
P61964	WDR5	WD repeat-containing protein 5 OS=Homo sapiens OX=9606 GN=WDR5 PE=1 SV=1	25	6	10	6	334	36.6	8.27	2.08974e+07
O75569	PRKRA	Interferon-inducible double-stranded RNA-dependent protein kinase activator A OS=Homo sapiens OX=9606 GN=PRKRA PE=1 SV=1	27	8	10	8	313	34.4	8.41	2.07402e+07
P26196	DDX6	Probable ATP-dependent RNA helicase DDX6 OS=Homo sapiens OX=9606 GN=DDX6 PE=1 SV=2	25	11	15	11	483	54.4	8.66	2.07246e+07
Q9UJ14	GGT7	Glutathione hydrolase 7 OS=Homo sapiens OX=9606 GN=GGT7 PE=1 SV=2	1	1	1	1	662	70.4	5.1	20723812
Q9UH62	ARMCX3	Armadillo repeat-containing X-linked protein 3 OS=Homo sapiens OX=9606 GN=ARMCX3 PE=1 SV=1	22	8	10	8	379	42.5	8.37	2.06086e+07
H0YNN4	NDUFAF1	Complex I intermediate-associated protein 30, mitochondrial (Fragment) OS=Homo sapiens OX=9606 GN=NDUFAF1 PE=1 SV=2	23	7	11	7	351	40.4	8.54	2.05432e+07
P19784	CSNK2A2	Casein kinase II subunit alpha' OS=Homo sapiens OX=9606 GN=CSNK2A2 PE=1 SV=1	16	5	11	5	350	41.2	8.56	2.05307e+07
Q9H3N1	TMX1	Thioredoxin-related transmembrane protein 1 OS=Homo sapiens OX=9606 GN=TMX1 PE=1 SV=1	19	5	7	5	280	31.8	4.98	2.04355e+07
Q9BVQ7	SPATA5L1	Ribosome biogenesis protein SPATA5L1 OS=Homo sapiens OX=9606 GN=SPATA5L1 PE=1 SV=2	13	10	12	10	753	80.7	8.09	2.03863e+07
O95433	AHSA1	Activator of 90 kDa heat shock protein ATPase homolog 1 OS=Homo sapiens OX=9606 GN=AHSA1 PE=1 SV=1	22	7	12	7	338	38.3	5.53	2.03488e+07
Q9UNM6	PSMD13	26S proteasome non-ATPase regulatory subunit 13 OS=Homo sapiens OX=9606 GN=PSMD13 PE=1 SV=2	29	10	13	10	376	42.9	5.81	2.03484e+07
P82912	MRPS11	28S ribosomal protein S11, mitochondrial OS=Homo sapiens OX=9606 GN=MRPS11 PE=1 SV=2	22	5	11	5	194	20.6	10.81	2.02892e+07
C9JRZ6	CHCHD3	MICOS complex subunit MIC19 OS=Homo sapiens OX=9606 GN=CHCHD3 PE=1 SV=2	34	8	12	8	232	26.7	7.75	2.02695e+07
Q9BQ95	ECSIT	Evolutionarily conserved signaling intermediate in Toll pathway, mitochondrial OS=Homo sapiens OX=9606 GN=ECSIT PE=1 SV=1	23	7	10	7	431	49.1	6.29	2.02394e+07
Q9GZR2	REXO4	RNA exonuclease 4 OS=Homo sapiens OX=9606 GN=REXO4 PE=1 SV=2	17	7	10	7	422	46.6	9.77	2.01111e+07
P06744	GPI	Glucose-6-phosphate isomerase OS=Homo sapiens OX=9606 GN=GPI PE=1 SV=4	11	6	8	6	558	63.1	8.32	20068992
P27348	YWHAQ	14-3-3 protein theta OS=Homo sapiens OX=9606 GN=YWHAQ PE=1 SV=1	36	10	14	5	245	27.7	4.78	2.00527e+07
P32119	PRDX2	Peroxiredoxin-2 OS=Homo sapiens OX=9606 GN=PRDX2 PE=1 SV=5	23	5	11	4	198	21.9	5.97	2.0048e+07
P60900	PSMA6	Proteasome subunit alpha type-6 OS=Homo sapiens OX=9606 GN=PSMA6 PE=1 SV=1	28	6	9	6	246	27.4	6.76	2.00328e+07
O75746	SLC25A12	Electrogenic aspartate/glutamate antiporter SLC25A12, mitochondrial OS=Homo sapiens OX=9606 GN=SLC25A12 PE=1 SV=2	18	12	19	5	678	74.7	8.38	1.99823e+07
P56537	EIF6	Eukaryotic translation initiation factor 6 OS=Homo sapiens OX=9606 GN=EIF6 PE=1 SV=1	23	4	5	4	245	26.6	4.68	1.99787e+07
P25786	PSMA1	Proteasome subunit alpha type-1 OS=Homo sapiens OX=9606 GN=PSMA1 PE=1 SV=1	24	8	10	8	263	29.5	6.61	1.99552e+07
O43819	SCO2	Protein SCO2 homolog, mitochondrial OS=Homo sapiens OX=9606 GN=SCO2 PE=1 SV=3	14	4	4	4	266	29.8	8.85	1.99309e+07
P19474	TRIM21	E3 ubiquitin-protein ligase TRIM21 OS=Homo sapiens OX=9606 GN=TRIM21 PE=1 SV=1	18	9	10	9	475	54.1	6.38	1.98595e+07
P25788	PSMA3	Proteasome subunit alpha type-3 OS=Homo sapiens OX=9606 GN=PSMA3 PE=1 SV=2	22	6	10	6	255	28.4	5.33	1.98188e+07
P32322	PYCR1	Pyrroline-5-carboxylate reductase 1, mitochondrial OS=Homo sapiens OX=9606 GN=PYCR1 PE=1 SV=2	22	5	6	5	319	33.3	7.61	1.98075e+07
Q9NWU5	MRPL22	39S ribosomal protein L22, mitochondrial OS=Homo sapiens OX=9606 GN=MRPL22 PE=1 SV=1	31	6	10	6	206	23.6	9.94	1.97711e+07
P78345	RPP38	Ribonuclease P protein subunit p38 OS=Homo sapiens OX=9606 GN=RPP38 PE=1 SV=2	36	9	12	9	283	31.8	9.92	19761366
A0A7I2YQL3	WDR26	WD repeat-containing protein 26 (Fragment) OS=Homo sapiens OX=9606 GN=WDR26 PE=1 SV=1	15	9	12	9	583	65.4	6.32	1.97494e+07
Q96GA3	LTV1	Protein LTV1 homolog OS=Homo sapiens OX=9606 GN=LTV1 PE=1 SV=1	22	9	10	9	475	54.8	4.91	1.97319e+07
Q9BYD2	MRPL9	39S ribosomal protein L9, mitochondrial OS=Homo sapiens OX=9606 GN=MRPL9 PE=1 SV=2	24	6	9	6	267	30.2	10.08	1.97111e+07
A0A7P0T9A7	ADSL	Adenylosuccinate lyase OS=Homo sapiens OX=9606 GN=ADSL PE=1 SV=1	6	3	4	3	513	57.9	7.43	1.96967e+07
Q8N1G2	CMTR1	Cap-specific mRNA (nucleoside-2'-O-)-methyltransferase 1 OS=Homo sapiens OX=9606 GN=CMTR1 PE=1 SV=1	13	11	15	11	835	95.3	7.05	1.96783e+07
Q16822	PCK2	Phosphoenolpyruvate carboxykinase [GTP], mitochondrial OS=Homo sapiens OX=9606 GN=PCK2 PE=1 SV=4	24	13	16	13	640	70.7	7.62	1.94785e+07
A0A2U3TZL5	CD59	CD59 glycoprotein (Fragment) OS=Homo sapiens OX=9606 GN=CD59 PE=1 SV=1	27	3	4	3	120	13.3	6.25	1.93306e+07
P15311	EZR	Ezrin OS=Homo sapiens OX=9606 GN=EZR PE=1 SV=4	13	8	11	3	586	69.4	6.27	1.9153e+07
P42765	ACAA2	3-ketoacyl-CoA thiolase, mitochondrial OS=Homo sapiens OX=9606 GN=ACAA2 PE=1 SV=2	22	8	11	8	397	41.9	8.09	1.91448e+07
A0A087WWU8	TPM3	Tropomyosin alpha-3 chain OS=Homo sapiens OX=9606 GN=TPM3 PE=1 SV=1	29	7	7	2	227	26.4	4.78	1.91422e+07
P30041	PRDX6	Peroxiredoxin-6 OS=Homo sapiens OX=9606 GN=PRDX6 PE=1 SV=3	24	5	6	5	224	25	6.38	1.91314e+07
O75494	SRSF10	Serine/arginine-rich splicing factor 10 OS=Homo sapiens OX=9606 GN=SRSF10 PE=1 SV=1	20	7	9	7	262	31.3	11.27	1.90774e+07
P35221	CTNNA1	Catenin alpha-1 OS=Homo sapiens OX=9606 GN=CTNNA1 PE=1 SV=1	12	11	24	11	906	100	6.29	1.90071e+07
P50402	EMD	Emerin OS=Homo sapiens OX=9606 GN=EMD PE=1 SV=1	36	8	11	8	254	29	5.5	1.89755e+07
Q9BYG3	NIFK	MKI67 FHA domain-interacting nucleolar phosphoprotein OS=Homo sapiens OX=9606 GN=NIFK PE=1 SV=1	22	7	12	7	293	34.2	9.88	1.88996e+07
Q8IWX8	CHERP	Calcium homeostasis endoplasmic reticulum protein OS=Homo sapiens OX=9606 GN=CHERP PE=1 SV=3	8	7	8	7	916	103.6	9.04	1.88724e+07
Q9ULW3	ABT1	Activator of basal transcription 1 OS=Homo sapiens OX=9606 GN=ABT1 PE=1 SV=1	24	6	10	6	272	31.1	9.88	1.88248e+07
Q9H598	SLC32A1	Vesicular inhibitory amino acid transporter OS=Homo sapiens OX=9606 GN=SLC32A1 PE=2 SV=2	1	1	1	1	525	57.4	6.64	18773518
I3L2C7	GEMIN4	Gem-associated protein 4 OS=Homo sapiens OX=9606 GN=GEMIN4 PE=1 SV=1	11	10	13	10	1047	118.7	6.19	1.87491e+07
Q15637	SF1	Splicing factor 1 OS=Homo sapiens OX=9606 GN=SF1 PE=1 SV=4	10	5	6	5	639	68.3	8.98	1.87425e+07
P61163	ACTR1A	Alpha-centractin OS=Homo sapiens OX=9606 GN=ACTR1A PE=1 SV=1	14	5	10	5	376	42.6	6.64	1.8704e+07
P13797	PLS3	Plastin-3 OS=Homo sapiens OX=9606 GN=PLS3 PE=1 SV=4	22	12	15	12	630	70.8	5.6	1.86353e+07
A0A7P0TAE9	CANX	Calnexin OS=Homo sapiens OX=9606 GN=CANX PE=1 SV=1	16	10	16	10	626	71.3	4.72	1.86231e+07
Q13761	RUNX3	Runt-related transcription factor 3 OS=Homo sapiens OX=9606 GN=RUNX3 PE=1 SV=2	2	1	1	1	415	44.3	9.47	18426162
Q9BYD6	MRPL1	39S ribosomal protein L1, mitochondrial OS=Homo sapiens OX=9606 GN=MRPL1 PE=1 SV=2	21	6	10	6	325	36.9	8.78	1.83836e+07
P63096	GNAI1	Guanine nucleotide-binding protein G(i) subunit alpha-1 OS=Homo sapiens OX=9606 GN=GNAI1 PE=1 SV=2	24	8	17	3	354	40.3	5.97	1.83214e+07
Q53GQ0	HSD17B12	Very-long-chain 3-oxoacyl-CoA reductase OS=Homo sapiens OX=9606 GN=HSD17B12 PE=1 SV=2	12	4	8	4	312	34.3	9.32	1.82364e+07
Q14244	MAP7	Ensconsin OS=Homo sapiens OX=9606 GN=MAP7 PE=1 SV=1	7	5	7	5	749	84	9.61	1.8236e+07
O43324	EEF1E1	Eukaryotic translation elongation factor 1 epsilon-1 OS=Homo sapiens OX=9606 GN=EEF1E1 PE=1 SV=1	37	6	10	6	174	19.8	8.54	1.81961e+07
Q86UK7	ZNF598	E3 ubiquitin-protein ligase ZNF598 OS=Homo sapiens OX=9606 GN=ZNF598 PE=1 SV=1	7	7	10	7	904	98.6	8.4	1.81633e+07
B3KS98	EIF3H	Eukaryotic translation initiation factor 3 subunit H OS=Homo sapiens OX=9606 GN=EIF3H PE=1 SV=1	20	6	11	6	366	41.6	7.33	1.81316e+07
Q9H4G4	GLIPR2	Golgi-associated plant pathogenesis-related protein 1 OS=Homo sapiens OX=9606 GN=GLIPR2 PE=1 SV=3	22	3	3	3	154	17.2	9.41	1.81169e+07
P29992	GNA11	Guanine nucleotide-binding protein subunit alpha-11 OS=Homo sapiens OX=9606 GN=GNA11 PE=1 SV=2	19	7	11	5	359	42.1	5.69	1.80988e+07
E7ER68	FAM91A1	Protein FAM91A1 OS=Homo sapiens OX=9606 GN=FAM91A1 PE=1 SV=1	8	7	7	7	789	88.9	6.76	1.80313e+07
O95714	HERC2	E3 ubiquitin-protein ligase HERC2 OS=Homo sapiens OX=9606 GN=HERC2 PE=1 SV=2	4	17	20	17	4834	526.9	6.28	1.80251e+07
A0A0J9YX62	DNAJB6	DnaJ homolog subfamily B member 6 OS=Homo sapiens OX=9606 GN=DNAJB6 PE=1 SV=1	13	5	5	5	334	36.6	7.18	1.79312e+07
A0A6Q8PGU6	SPATA5	vesicle-fusing ATPase OS=Homo sapiens OX=9606 GN=SPATA5 PE=1 SV=1	13	10	14	9	916	100.3	5.86	1.79022e+07
P10155	RO60	RNA-binding protein RO60 OS=Homo sapiens OX=9606 GN=RO60 PE=1 SV=2	14	7	8	7	538	60.6	8.03	1.78908e+07
Q53GS9	USP39	U4/U6.U5 tri-snRNP-associated protein 2 OS=Homo sapiens OX=9606 GN=USP39 PE=1 SV=2	15	7	11	7	565	65.3	8.91	1.78901e+07
Q9HB71	CACYBP	Calcyclin-binding protein OS=Homo sapiens OX=9606 GN=CACYBP PE=1 SV=2	19	5	7	5	228	26.2	8.25	1.78421e+07
P17174	GOT1	Aspartate aminotransferase, cytoplasmic OS=Homo sapiens OX=9606 GN=GOT1 PE=1 SV=3	8	3	4	3	413	46.2	7.01	1.78348e+07
Q96KR1	ZFR	Zinc finger RNA-binding protein OS=Homo sapiens OX=9606 GN=ZFR PE=1 SV=2	10	9	9	9	1074	116.9	9.04	1.77827e+07
A0A499FI31	SART3	Squamous cell carcinoma antigen recognized by T-cells 3 OS=Homo sapiens OX=9606 GN=SART3 PE=1 SV=1	13	13	18	13	981	111.9	5.5	1.77475e+07
O43464	HTRA2	Serine protease HTRA2, mitochondrial OS=Homo sapiens OX=9606 GN=HTRA2 PE=1 SV=2	9	4	11	4	458	48.8	10.07	1.76613e+07
Q16531	DDB1	DNA damage-binding protein 1 OS=Homo sapiens OX=9606 GN=DDB1 PE=1 SV=1	10	12	16	12	1140	126.9	5.26	1.7565e+07
Q9BUP0	EFHD1	EF-hand domain-containing protein D1 OS=Homo sapiens OX=9606 GN=EFHD1 PE=1 SV=1	38	8	12	8	239	26.9	5.39	1.75286e+07
P23526	AHCY	Adenosylhomocysteinase OS=Homo sapiens OX=9606 GN=AHCY PE=1 SV=4	21	9	15	9	432	47.7	6.34	1.74911e+07
Q9BRK4	LZTS2	Leucine zipper putative tumor suppressor 2 OS=Homo sapiens OX=9606 GN=LZTS2 PE=1 SV=2	7	5	5	5	669	72.7	6.51	1.74692e+07
A0A7P0T962	TTC21B	Tetratricopeptide repeat protein 21B OS=Homo sapiens OX=9606 GN=TTC21B PE=1 SV=1	1	1	2	1	1279	146.7	6.89	17359750
P13073	COX4I1	Cytochrome c oxidase subunit 4 isoform 1, mitochondrial OS=Homo sapiens OX=9606 GN=COX4I1 PE=1 SV=1	26	4	7	4	169	19.6	9.51	17343854
E9PKG1	PRMT1	Protein arginine N-methyltransferase 1 OS=Homo sapiens OX=9606 GN=PRMT1 PE=1 SV=1	38	13	20	13	325	37.7	6.15	1.72894e+07
A0A8J8YWN6	CYB5R3	cytochrome-b5 reductase OS=Homo sapiens OX=9606 GN=CYB5R3 PE=1 SV=1	21	6	9	6	345	38.8	7.33	1.72778e+07
O75396	SEC22B	Vesicle-trafficking protein SEC22b OS=Homo sapiens OX=9606 GN=SEC22B PE=1 SV=5	33	6	11	6	215	24.7	8.51	1.72108e+07
Q8WUA2	PPIL4	Peptidyl-prolyl cis-trans isomerase-like 4 OS=Homo sapiens OX=9606 GN=PPIL4 PE=1 SV=1	16	8	10	8	492	57.2	5.92	1.71956e+07
Q86UE4	MTDH	Protein LYRIC OS=Homo sapiens OX=9606 GN=MTDH PE=1 SV=2	10	4	4	4	582	63.8	9.32	1.71635e+07
Q9BRX2	PELO	Protein pelota homolog OS=Homo sapiens OX=9606 GN=PELO PE=1 SV=2	28	10	12	10	385	43.3	6.34	1.71058e+07
A0A2R8Y5S7	RDX	Radixin OS=Homo sapiens OX=9606 GN=RDX PE=1 SV=1	13	8	10	3	590	69.3	6.27	1.71021e+07
A0A7P0TAE3	AKAP8L	A-kinase anchor protein 8-like OS=Homo sapiens OX=9606 GN=AKAP8L PE=1 SV=1	7	4	6	4	612	68.2	5.06	1.70611e+07
Q9NQT4	EXOSC5	Exosome complex component RRP46 OS=Homo sapiens OX=9606 GN=EXOSC5 PE=1 SV=1	11	3	18	3	235	25.2	7.59	1.70142e+07
Q15008	PSMD6	26S proteasome non-ATPase regulatory subunit 6 OS=Homo sapiens OX=9606 GN=PSMD6 PE=1 SV=1	14	5	7	5	389	45.5	5.62	1.69467e+07
P78316	NOP14	Nucleolar protein 14 OS=Homo sapiens OX=9606 GN=NOP14 PE=1 SV=3	9	8	11	8	857	97.6	7.58	1.69163e+07
P62491	RAB11A	Ras-related protein Rab-11A OS=Homo sapiens OX=9606 GN=RAB11A PE=1 SV=3	26	6	10	6	216	24.4	6.57	1.68638e+07
Q9Y3B4	SF3B6	Splicing factor 3B subunit 6 OS=Homo sapiens OX=9606 GN=SF3B6 PE=1 SV=1	23	3	7	3	125	14.6	9.38	1.6849e+07
Q12904	AIMP1	Aminoacyl tRNA synthase complex-interacting multifunctional protein 1 OS=Homo sapiens OX=9606 GN=AIMP1 PE=1 SV=2	29	7	10	7	312	34.3	8.43	1.68341e+07
A0A2R8Y6Y7	SUCLA2	Succinate--CoA ligase [ADP-forming] subunit beta, mitochondrial OS=Homo sapiens OX=9606 GN=SUCLA2 PE=1 SV=1	10	5	7	5	484	52.6	7.49	16761986
Q14247	CTTN	Src substrate cortactin OS=Homo sapiens OX=9606 GN=CTTN PE=1 SV=2	23	12	13	12	550	61.5	5.4	1.67117e+07
Q9Y3C1	NOP16	Nucleolar protein 16 OS=Homo sapiens OX=9606 GN=NOP16 PE=1 SV=2	33	5	6	5	178	21.2	9.94	1.66327e+07
Q8NE71	ABCF1	ATP-binding cassette sub-family F member 1 OS=Homo sapiens OX=9606 GN=ABCF1 PE=1 SV=2	12	9	13	9	845	95.9	6.8	1.66302e+07
O15047	SETD1A	Histone-lysine N-methyltransferase SETD1A OS=Homo sapiens OX=9606 GN=SETD1A PE=1 SV=3	3	4	6	4	1707	185.9	5.14	1.65889e+07
E7ERK9	EIF2B4	Translation initiation factor eIF-2B subunit delta OS=Homo sapiens OX=9606 GN=EIF2B4 PE=1 SV=1	18	7	9	7	544	59.7	9.42	1.65665e+07
Q04760	GLO1	Lactoylglutathione lyase OS=Homo sapiens OX=9606 GN=GLO1 PE=1 SV=4	32	6	9	6	184	20.8	5.31	1.65563e+07
A0A1W2PNX8	UNC45A	Protein unc-45 homolog A OS=Homo sapiens OX=9606 GN=UNC45A PE=1 SV=1	7	8	13	8	1084	118.3	6.71	1.65487e+07
Q9NX20	MRPL16	39S ribosomal protein L16, mitochondrial OS=Homo sapiens OX=9606 GN=MRPL16 PE=1 SV=1	22	5	9	5	251	28.4	10.13	1.65454e+07
E9PK47	PYGL	Alpha-1,4 glucan phosphorylase OS=Homo sapiens OX=9606 GN=PYGL PE=1 SV=1	10	8	12	6	819	94	7.31	1.65378e+07
J3QRV9	ERAL1	GTPase Era, mitochondrial (Fragment) OS=Homo sapiens OX=9606 GN=ERAL1 PE=1 SV=2	18	4	5	4	284	31.5	8.85	1.64777e+07
P16402	H1-3	Histone H1.3 OS=Homo sapiens OX=9606 GN=H1-3 PE=1 SV=2	28	9	39	1	221	22.3	11.02	16393090
E9PKP7	UBTF	Nucleolar transcription factor 1 OS=Homo sapiens OX=9606 GN=UBTF PE=1 SV=1	13	9	10	9	745	87.4	9.89	1.63915e+07
P09234	SNRPC	U1 small nuclear ribonucleoprotein C OS=Homo sapiens OX=9606 GN=SNRPC PE=1 SV=1	17	2	3	2	159	17.4	9.67	16345180
E7ENY0	ADD1	Alpha-adducin OS=Homo sapiens OX=9606 GN=ADD1 PE=1 SV=1	12	6	7	6	663	73.4	6.55	1.63447e+07
E9PJH7	SLC25A22	Mitochondrial glutamate carrier 1 (Fragment) OS=Homo sapiens OX=9606 GN=SLC25A22 PE=1 SV=5	15	5	8	5	313	33.3	9.67	1.63103e+07
P25490	YY1	Transcriptional repressor protein YY1 OS=Homo sapiens OX=9606 GN=YY1 PE=1 SV=2	18	8	12	8	414	44.7	6.25	1.62163e+07
P29401	TKT	Transketolase OS=Homo sapiens OX=9606 GN=TKT PE=1 SV=3	12	6	10	6	623	67.8	7.66	1.61981e+07
P62857	RPS28	40S ribosomal protein S28 OS=Homo sapiens OX=9606 GN=RPS28 PE=1 SV=1	30	2	8	2	69	7.8	10.7	1.61562e+07
Q92667	AKAP1	A-kinase anchor protein 1, mitochondrial OS=Homo sapiens OX=9606 GN=AKAP1 PE=1 SV=1	4	3	4	3	903	97.3	4.94	1.61353e+07
K7EPQ7	YIF1B	Protein YIF1 OS=Homo sapiens OX=9606 GN=YIF1B PE=1 SV=1	5	1	1	1	248	26.9	5.87	16094366
P49916	LIG3	DNA ligase 3 OS=Homo sapiens OX=9606 GN=LIG3 PE=1 SV=2	10	9	12	9	1009	112.8	9.01	1.60856e+07
Q93034	CUL5	Cullin-5 OS=Homo sapiens OX=9606 GN=CUL5 PE=1 SV=4	10	8	12	8	780	90.9	7.94	1.6065e+07
Q9Y5Q9	GTF3C3	General transcription factor 3C polypeptide 3 OS=Homo sapiens OX=9606 GN=GTF3C3 PE=1 SV=1	11	9	15	9	886	101.2	5.07	1.60412e+07
P50570	DNM2	Dynamin-2 OS=Homo sapiens OX=9606 GN=DNM2 PE=1 SV=2	7	7	7	7	870	98	7.44	1.60148e+07
P38606	ATP6V1A	V-type proton ATPase catalytic subunit A OS=Homo sapiens OX=9606 GN=ATP6V1A PE=1 SV=2	15	8	8	8	617	68.3	5.52	1.59861e+07
Q5T760	SRSF11	Serine/arginine-rich-splicing factor 11 OS=Homo sapiens OX=9606 GN=SRSF11 PE=1 SV=2	14	6	11	6	491	54.3	10.45	1.59142e+07
Q9Y2S7	POLDIP2	Polymerase delta-interacting protein 2 OS=Homo sapiens OX=9606 GN=POLDIP2 PE=1 SV=1	17	6	9	6	368	42	8.63	1.58972e+07
A0A6I8PU73	DNAJC7	DnaJ homolog subfamily C member 7 OS=Homo sapiens OX=9606 GN=DNAJC7 PE=1 SV=1	21	10	12	10	497	56.7	7.14	1.57693e+07
Q5T4S7	UBR4	E3 ubiquitin-protein ligase UBR4 OS=Homo sapiens OX=9606 GN=UBR4 PE=1 SV=1	2	8	9	8	5183	573.5	6.04	1.57509e+07
P61626	LYZ	Lysozyme C OS=Homo sapiens OX=9606 GN=LYZ PE=1 SV=1	32	5	7	5	148	16.5	9.16	1.57374e+07
Q9UK59	DBR1	Lariat debranching enzyme OS=Homo sapiens OX=9606 GN=DBR1 PE=1 SV=2	6	3	6	3	544	61.5	5.47	1.57099e+07
P56545	CTBP2	C-terminal-binding protein 2 OS=Homo sapiens OX=9606 GN=CTBP2 PE=1 SV=1	13	6	8	5	445	48.9	6.95	1.56976e+07
P61586	RHOA	Transforming protein RhoA OS=Homo sapiens OX=9606 GN=RHOA PE=1 SV=1	30	6	10	6	193	21.8	6.1	1.56687e+07
P51571	SSR4	Translocon-associated protein subunit delta OS=Homo sapiens OX=9606 GN=SSR4 PE=1 SV=1	18	4	4	4	173	19	6.15	1.56412e+07
Q9NX24	NHP2	H/ACA ribonucleoprotein complex subunit 2 OS=Homo sapiens OX=9606 GN=NHP2 PE=1 SV=1	19	2	5	2	153	17.2	8.22	15626301
Q96JN8	NEURL4	Neuralized-like protein 4 OS=Homo sapiens OX=9606 GN=NEURL4 PE=1 SV=2	6	9	12	9	1562	166.8	5.86	1.56122e+07
Q5JTZ9	AARS2	Alanine--tRNA ligase, mitochondrial OS=Homo sapiens OX=9606 GN=AARS2 PE=1 SV=1	7	7	7	7	985	107.3	6.27	1.55969e+07
O75386	TULP3	Tubby-related protein 3 OS=Homo sapiens OX=9606 GN=TULP3 PE=1 SV=2	2	1	1	1	442	49.6	7.74	15545021
Q9P287	BCCIP	BRCA2 and CDKN1A-interacting protein OS=Homo sapiens OX=9606 GN=BCCIP PE=1 SV=1	10	3	3	3	314	36	4.61	1.5533e+07
Q15554	TERF2	Telomeric repeat-binding factor 2 OS=Homo sapiens OX=9606 GN=TERF2 PE=1 SV=3	14	6	8	6	542	59.6	9.35	1.55117e+07
P09669	COX6C	Cytochrome c oxidase subunit 6C OS=Homo sapiens OX=9606 GN=COX6C PE=1 SV=2	21	3	6	3	75	8.8	10.39	15495740
Q9HD33	MRPL47	39S ribosomal protein L47, mitochondrial OS=Homo sapiens OX=9606 GN=MRPL47 PE=1 SV=2	18	5	8	5	250	29.4	10.37	1.54913e+07
P78362	SRPK2	SRSF protein kinase 2 OS=Homo sapiens OX=9606 GN=SRPK2 PE=1 SV=3	15	9	10	6	688	77.5	4.97	1.54871e+07
E7EWK3	DHX36	RNA helicase (Fragment) OS=Homo sapiens OX=9606 GN=DHX36 PE=1 SV=1	7	6	6	5	797	91.4	7.28	15457956
Q13148	TARDBP	TAR DNA-binding protein 43 OS=Homo sapiens OX=9606 GN=TARDBP PE=1 SV=1	14	5	7	5	414	44.7	6.19	1.54443e+07
Q70Z53	FRA10AC1	Protein FRA10AC1 OS=Homo sapiens OX=9606 GN=FRA10AC1 PE=1 SV=3	14	4	4	4	315	37.5	8.1	1.54322e+07
G5E975	SMARCB1	SWI/SNF-related matrix-associated actin-dependent regulator of chromatin subfamily B member 1 OS=Homo sapiens OX=9606 GN=SMARCB1 PE=1 SV=1	14	5	6	5	394	45	5.76	1.53974e+07
Q9UFW8	CGGBP1	CGG triplet repeat-binding protein 1 OS=Homo sapiens OX=9606 GN=CGGBP1 PE=1 SV=2	17	3	4	3	167	18.8	8.95	1.5358e+07
Q9NYL9	TMOD3	Tropomodulin-3 OS=Homo sapiens OX=9606 GN=TMOD3 PE=1 SV=1	26	7	10	6	352	39.6	5.19	1.52943e+07
Q9BU76	MMTAG2	Multiple myeloma tumor-associated protein 2 OS=Homo sapiens OX=9606 GN=MMTAG2 PE=1 SV=1	29	6	8	6	263	29.4	10.02	1.52776e+07
O96019	ACTL6A	Actin-like protein 6A OS=Homo sapiens OX=9606 GN=ACTL6A PE=1 SV=1	21	7	11	7	429	47.4	5.6	15224522
H0Y6Y8	MRPL43	39S ribosomal protein L43, mitochondrial (Fragment) OS=Homo sapiens OX=9606 GN=MRPL43 PE=1 SV=1	15	3	3	3	169	18.8	8.51	15084884
P04844	RPN2	Dolichyl-diphosphooligosaccharide--protein glycosyltransferase subunit 2 OS=Homo sapiens OX=9606 GN=RPN2 PE=1 SV=3	10	6	9	6	631	69.2	5.69	1.50246e+07
Q02790	FKBP4	Peptidyl-prolyl cis-trans isomerase FKBP4 OS=Homo sapiens OX=9606 GN=FKBP4 PE=1 SV=3	12	6	8	6	459	51.8	5.43	15001155
Q6ZMW3	EML6	Echinoderm microtubule-associated protein-like 6 OS=Homo sapiens OX=9606 GN=EML6 PE=2 SV=2	1	2	3	2	1958	217.8	7.44	14965441
Q92878	RAD50	DNA repair protein RAD50 OS=Homo sapiens OX=9606 GN=RAD50 PE=1 SV=1	4	5	6	5	1312	153.8	6.89	1.49605e+07
Q15050	RRS1	Ribosome biogenesis regulatory protein homolog OS=Homo sapiens OX=9606 GN=RRS1 PE=1 SV=2	22	9	12	9	365	41.2	10.7	1.49557e+07
Q14692	BMS1	Ribosome biogenesis protein BMS1 homolog OS=Homo sapiens OX=9606 GN=BMS1 PE=1 SV=1	5	7	8	7	1282	145.7	6.44	1.49401e+07
P10599	TXN	Thioredoxin OS=Homo sapiens OX=9606 GN=TXN PE=1 SV=3	30	3	5	3	105	11.7	4.92	1.49318e+07
O00442	RTCA	RNA 3'-terminal phosphate cyclase OS=Homo sapiens OX=9606 GN=RTCA PE=1 SV=1	13	4	5	4	366	39.3	7.85	1.48763e+07
O75818	RPP40	Ribonuclease P protein subunit p40 OS=Homo sapiens OX=9606 GN=RPP40 PE=1 SV=3	15	5	7	5	363	41.8	6.67	1.48597e+07
Q9UBP9	GULP1	PTB domain-containing engulfment adapter protein 1 OS=Homo sapiens OX=9606 GN=GULP1 PE=1 SV=1	3	1	1	1	304	34.5	7.9	14838880
P40222	TXLNA	Alpha-taxilin OS=Homo sapiens OX=9606 GN=TXLNA PE=1 SV=3	14	7	9	6	546	61.9	6.52	1.48265e+07
O00505	KPNA3	Importin subunit alpha-4 OS=Homo sapiens OX=9606 GN=KPNA3 PE=1 SV=2	5	3	6	1	521	57.8	4.94	1.48213e+07
P46063	RECQL	ATP-dependent DNA helicase Q1 OS=Homo sapiens OX=9606 GN=RECQL PE=1 SV=3	9	7	10	7	649	73.4	7.88	1.47748e+07
Q9NWK9	ZNHIT6	Box C/D snoRNA protein 1 OS=Homo sapiens OX=9606 GN=ZNHIT6 PE=1 SV=1	14	7	7	7	470	53.9	5.8	1.47002e+07
Q92572	AP3S1	AP-3 complex subunit sigma-1 OS=Homo sapiens OX=9606 GN=AP3S1 PE=1 SV=1	23	4	6	4	193	21.7	5.39	1.45632e+07
A0A1B0GVD3	LIN28B	Protein lin-28 homolog B OS=Homo sapiens OX=9606 GN=LIN28B PE=1 SV=1	37	8	14	8	258	27.9	9.13	1.45277e+07
O15235	MRPS12	28S ribosomal protein S12, mitochondrial OS=Homo sapiens OX=9606 GN=MRPS12 PE=1 SV=1	14	2	7	2	138	15.2	10.29	1.45257e+07
P81605	DCD	Dermcidin OS=Homo sapiens OX=9606 GN=DCD PE=1 SV=2	20	2	2	2	110	11.3	6.54	14480882
P61160	ACTR2	Actin-related protein 2 OS=Homo sapiens OX=9606 GN=ACTR2 PE=1 SV=1	18	6	8	6	394	44.7	6.74	1.44729e+07
Q86TB9	PATL1	Protein PAT1 homolog 1 OS=Homo sapiens OX=9606 GN=PATL1 PE=1 SV=2	4	5	5	5	770	86.8	6.67	1.44689e+07
E7ESC9	WDR17	WD repeat-containing protein 17 OS=Homo sapiens OX=9606 GN=WDR17 PE=1 SV=2	1	1	1	1	1297	144.8	6.39	14460080
B8ZZS4	ANKZF1	Ankyrin repeat and zinc finger domain-containing protein 1 OS=Homo sapiens OX=9606 GN=ANKZF1 PE=1 SV=1	22	9	10	9	516	57.5	9.54	1.42991e+07
E5RGT6	FCHSD1	F-BAR and double SH3 domains protein 1 OS=Homo sapiens OX=9606 GN=FCHSD1 PE=1 SV=1	1	1	1	1	598	66.6	5.15	14284245
P08574	CYC1	Cytochrome c1, heme protein, mitochondrial OS=Homo sapiens OX=9606 GN=CYC1 PE=1 SV=3	18	6	10	6	325	35.4	9	1.42514e+07
A0A2R8Y855	SMARCE1	SWI/SNF-related matrix-associated actin-dependent regulator of chromatin subfamily E member 1 OS=Homo sapiens OX=9606 GN=SMARCE1 PE=1 SV=1	16	6	6	6	367	41.8	5.83	1.42252e+07
O75330	HMMR	Hyaluronan mediated motility receptor OS=Homo sapiens OX=9606 GN=HMMR PE=1 SV=2	13	9	10	9	724	84	5.83	1.42208e+07
P20618	PSMB1	Proteasome subunit beta type-1 OS=Homo sapiens OX=9606 GN=PSMB1 PE=1 SV=2	19	4	4	4	241	26.5	8.13	1.4196e+07
P31939	ATIC	Bifunctional purine biosynthesis protein ATIC OS=Homo sapiens OX=9606 GN=ATIC PE=1 SV=3	13	7	11	7	592	64.6	6.71	1.41485e+07
P28072	PSMB6	Proteasome subunit beta type-6 OS=Homo sapiens OX=9606 GN=PSMB6 PE=1 SV=4	13	3	5	3	239	25.3	4.92	1.4143e+07
Q5C9Z4	NOM1	Nucleolar MIF4G domain-containing protein 1 OS=Homo sapiens OX=9606 GN=NOM1 PE=1 SV=1	11	9	12	9	860	96.2	8.1	1.41321e+07
O00161	SNAP23	Synaptosomal-associated protein 23 OS=Homo sapiens OX=9606 GN=SNAP23 PE=1 SV=1	46	8	14	8	211	23.3	5.01	1.4119e+07
Q15084	PDIA6	Protein disulfide-isomerase A6 OS=Homo sapiens OX=9606 GN=PDIA6 PE=1 SV=1	17	6	7	6	440	48.1	5.08	1.39722e+07
Q15393	SF3B3	Splicing factor 3B subunit 3 OS=Homo sapiens OX=9606 GN=SF3B3 PE=1 SV=4	6	7	9	7	1217	135.5	5.26	13912800
J3QR07	YTHDC1	YTH domain-containing protein 1 OS=Homo sapiens OX=9606 GN=YTHDC1 PE=1 SV=1	7	5	11	5	735	85.5	6.23	1.38938e+07
P59998	ARPC4	Actin-related protein 2/3 complex subunit 4 OS=Homo sapiens OX=9606 GN=ARPC4 PE=1 SV=3	19	3	3	3	168	19.7	8.43	1.38155e+07
A0A7P0T8J7	AAR2	Protein AAR2 homolog OS=Homo sapiens OX=9606 GN=AAR2 PE=1 SV=1	13	5	6	5	329	37.4	6.13	1.38126e+07
P48444	ARCN1	Coatomer subunit delta OS=Homo sapiens OX=9606 GN=ARCN1 PE=1 SV=1	22	11	14	11	511	57.2	6.21	1.38033e+07
E9PLD3	4 SV	Ribonuclease P protein component OS=Homo sapiens OX=9606 PE=4 SV=1	21	2	4	2	99	11.6	12.23	1.37939e+07
Q6IE36	OVOS2	Ovostatin homolog 2 OS=Homo sapiens OX=9606 GN=OVOS2 PE=2 SV=2	1	1	1	1	1432	161.1	5.27	13760164
P16989	YBX3	Y-box-binding protein 3 OS=Homo sapiens OX=9606 GN=YBX3 PE=1 SV=4	18	7	16	3	372	40.1	9.77	1.37352e+07
P17980	PSMC3	26S proteasome regulatory subunit 6A OS=Homo sapiens OX=9606 GN=PSMC3 PE=1 SV=3	9	4	7	4	439	49.2	5.24	1.36771e+07
Q13595	TRA2A	Transformer-2 protein homolog alpha OS=Homo sapiens OX=9606 GN=TRA2A PE=1 SV=1	16	5	7	5	282	32.7	11.27	1.36637e+07
O94874	UFL1	E3 UFM1-protein ligase 1 OS=Homo sapiens OX=9606 GN=UFL1 PE=1 SV=2	8	7	9	7	794	89.5	6.79	1.36264e+07
O14949	UQCRQ	Cytochrome b-c1 complex subunit 8 OS=Homo sapiens OX=9606 GN=UQCRQ PE=1 SV=4	40	5	13	5	82	9.9	10.08	1.36235e+07
E9PB90	HK2	hexokinase OS=Homo sapiens OX=9606 GN=HK2 PE=1 SV=1	10	8	10	6	889	98.9	6.04	1.35959e+07
P04792	HSPB1	Heat shock protein beta-1 OS=Homo sapiens OX=9606 GN=HSPB1 PE=1 SV=2	30	6	8	6	205	22.8	6.4	13584127
D6REB4	PAIP1	Polyadenylate-binding protein-interacting protein 1 OS=Homo sapiens OX=9606 GN=PAIP1 PE=1 SV=1	6	2	2	2	351	39.9	4.86	13568748
P15121	AKR1B1	Aldo-keto reductase family 1 member B1 OS=Homo sapiens OX=9606 GN=AKR1B1 PE=1 SV=3	11	4	4	4	316	35.8	6.98	1.35241e+07
P00492	HPRT1	Hypoxanthine-guanine phosphoribosyltransferase OS=Homo sapiens OX=9606 GN=HPRT1 PE=1 SV=2	32	6	7	6	218	24.6	6.68	1.35057e+07
Q9Y5B6	PAXBP1	PAX3- and PAX7-binding protein 1 OS=Homo sapiens OX=9606 GN=PAXBP1 PE=1 SV=2	8	7	7	7	917	104.7	5.68	1.34735e+07
P25789	PSMA4	Proteasome subunit alpha type-4 OS=Homo sapiens OX=9606 GN=PSMA4 PE=1 SV=1	22	5	7	5	261	29.5	7.72	1.3401e+07
Q9Y2P8	RCL1	RNA 3'-terminal phosphate cyclase-like protein OS=Homo sapiens OX=9606 GN=RCL1 PE=1 SV=3	18	6	10	6	373	40.8	9.26	13380080
P09429	HMGB1	High mobility group protein B1 OS=Homo sapiens OX=9606 GN=HMGB1 PE=1 SV=3	28	6	6	4	215	24.9	5.74	1.33644e+07
Q9H7H0	METTL17	Methyltransferase-like protein 17, mitochondrial OS=Homo sapiens OX=9606 GN=METTL17 PE=1 SV=1	15	6	8	6	456	50.7	9.33	1.3339e+07
A0A8I5KQ63	DCAF7	DDB1- and CUL4-associated factor 7 OS=Homo sapiens OX=9606 GN=DCAF7 PE=1 SV=1	23	6	11	6	272	31	5.47	1.33333e+07
Q6VN20	RANBP10	Ran-binding protein 10 OS=Homo sapiens OX=9606 GN=RANBP10 PE=1 SV=1	8	4	4	4	620	67.2	6.77	1.32897e+07
O75489	NDUFS3	NADH dehydrogenase [ubiquinone] iron-sulfur protein 3, mitochondrial OS=Homo sapiens OX=9606 GN=NDUFS3 PE=1 SV=1	23	6	12	6	264	30.2	7.5	1.3262e+07
Q9UGI8	TES	Testin OS=Homo sapiens OX=9606 GN=TES PE=1 SV=1	9	4	9	4	421	48	7.68	1.32589e+07
Q5VWZ2	LYPLAL1	Lysophospholipase-like protein 1 OS=Homo sapiens OX=9606 GN=LYPLAL1 PE=1 SV=3	13	3	3	3	237	26.3	7.84	1.32218e+07
O95104	SCAF4	SR-related and CTD-associated factor 4 OS=Homo sapiens OX=9606 GN=SCAF4 PE=1 SV=3	5	6	7	4	1147	125.8	9.55	1.31547e+07
A0A7I2V2U6	MTHFD2	methenyltetrahydrofolate cyclohydrolase OS=Homo sapiens OX=9606 GN=MTHFD2 PE=1 SV=1	11	4	6	4	324	35.2	7.94	1.31245e+07
A0A7P0TAQ9	DNAJC10	DnaJ homolog subfamily C member 10 OS=Homo sapiens OX=9606 GN=DNAJC10 PE=1 SV=1	9	7	9	7	768	87.9	7.09	1.3114e+07
P46060	RANGAP1	Ran GTPase-activating protein 1 OS=Homo sapiens OX=9606 GN=RANGAP1 PE=1 SV=1	9	5	6	5	587	63.5	4.68	1.30876e+07
P62714	PPP2CB	Serine/threonine-protein phosphatase 2A catalytic subunit beta isoform OS=Homo sapiens OX=9606 GN=PPP2CB PE=1 SV=1	16	4	5	4	309	35.6	5.43	1.30443e+07
F6RFD5	DSTN	Destrin OS=Homo sapiens OX=9606 GN=DSTN PE=1 SV=1	23	3	3	2	135	15.4	8.59	1.30235e+07
P82673	MRPS35	28S ribosomal protein S35, mitochondrial OS=Homo sapiens OX=9606 GN=MRPS35 PE=1 SV=1	16	4	5	4	323	36.8	8.24	1.3015e+07
P28070	PSMB4	Proteasome subunit beta type-4 OS=Homo sapiens OX=9606 GN=PSMB4 PE=1 SV=4	13	3	5	3	264	29.2	5.97	1.3006e+07
Q9NRX2	MRPL17	39S ribosomal protein L17, mitochondrial OS=Homo sapiens OX=9606 GN=MRPL17 PE=1 SV=1	17	4	6	4	175	20	10.11	1.29933e+07
A0A494C108	KRI1	Protein KRI1 homolog OS=Homo sapiens OX=9606 GN=KRI1 PE=1 SV=1	8	5	7	5	709	83.2	5.17	1.29542e+07
P08779	KRT16	Keratin, type I cytoskeletal 16 OS=Homo sapiens OX=9606 GN=KRT16 PE=1 SV=4	32	19	48	6	473	51.2	5.05	1.29357e+07
Q96GM8	TOE1	Target of EGR1 protein 1 OS=Homo sapiens OX=9606 GN=TOE1 PE=1 SV=1	15	6	10	6	510	56.5	7.18	1.28983e+07
O95239	KIF4A	Chromosome-associated kinesin KIF4A OS=Homo sapiens OX=9606 GN=KIF4A PE=1 SV=3	7	10	18	10	1232	139.8	6.27	1.28872e+07
P55795	HNRNPH2	Heterogeneous nuclear ribonucleoprotein H2 OS=Homo sapiens OX=9606 GN=HNRNPH2 PE=1 SV=1	27	11	46	3	449	49.2	6.3	1.28417e+07
C9JQD4	PPIH	Peptidyl-prolyl cis-trans isomerase OS=Homo sapiens OX=9606 GN=PPIH PE=1 SV=2	26	4	7	4	151	16.5	8.34	1.28219e+07
P31946	YWHAB	14-3-3 protein beta/alpha OS=Homo sapiens OX=9606 GN=YWHAB PE=1 SV=3	36	9	15	3	246	28.1	4.83	1.27748e+07
D6RAA6	TMEM33	Transmembrane protein 33 (Fragment) OS=Homo sapiens OX=9606 GN=TMEM33 PE=1 SV=1	20	5	9	5	222	25.2	9.57	1.27558e+07
A0A3B3IT92	MCM4	DNA replication licensing factor MCM4 OS=Homo sapiens OX=9606 GN=MCM4 PE=1 SV=1	11	9	11	9	904	100.7	6.95	1.27301e+07
P24534	EEF1B2	Elongation factor 1-beta OS=Homo sapiens OX=9606 GN=EEF1B2 PE=1 SV=3	11	2	3	2	225	24.7	4.67	1.26949e+07
P08758	ANXA5	Annexin A5 OS=Homo sapiens OX=9606 GN=ANXA5 PE=1 SV=2	21	7	13	7	320	35.9	5.05	1.26541e+07
Q9Y277	VDAC3	Voltage-dependent anion-selective channel protein 3 OS=Homo sapiens OX=9606 GN=VDAC3 PE=1 SV=1	19	5	6	4	283	30.6	8.66	12630845
A0A8I5KYH1	MAGT1	Magnesium transporter protein 1 OS=Homo sapiens OX=9606 GN=MAGT1 PE=1 SV=1	12	4	9	4	305	34.6	9.58	1.26168e+07
O95470	SGPL1	Sphingosine-1-phosphate lyase 1 OS=Homo sapiens OX=9606 GN=SGPL1 PE=1 SV=3	16	9	13	9	568	63.5	9.16	1.25863e+07
A0A8I5KT88	PDIA3	Protein disulfide-isomerase OS=Homo sapiens OX=9606 GN=PDIA3 PE=1 SV=1	18	10	12	10	512	57.7	6.49	1.2585e+07
H0Y3N9	PHF8	Histone lysine demethylase PHF8 OS=Homo sapiens OX=9606 GN=PHF8 PE=1 SV=2	6	7	12	7	1049	116.8	8.5	1.25685e+07
P17858	PFKL	ATP-dependent 6-phosphofructokinase, liver type OS=Homo sapiens OX=9606 GN=PFKL PE=1 SV=6	14	9	10	6	780	85	7.5	1.25395e+07
Q3ZCQ8	TIMM50	Mitochondrial import inner membrane translocase subunit TIM50 OS=Homo sapiens OX=9606 GN=TIMM50 PE=1 SV=2	14	4	5	4	353	39.6	8.37	1.25218e+07
Q92538	GBF1	Golgi-specific brefeldin A-resistance guanine nucleotide exchange factor 1 OS=Homo sapiens OX=9606 GN=GBF1 PE=1 SV=2	2	3	4	3	1859	206.3	5.73	1.23733e+07
Q96A72	MAGOHB	Protein mago nashi homolog 2 OS=Homo sapiens OX=9606 GN=MAGOHB PE=1 SV=1	33	4	4	4	148	17.3	6.39	1.2345e+07
P62070	RRAS2	Ras-related protein R-Ras2 OS=Homo sapiens OX=9606 GN=RRAS2 PE=1 SV=1	25	5	7	4	204	23.4	6.01	1.23251e+07
Q5TEC6	H3-7	Histone H3-7 OS=Homo sapiens OX=9606 GN=H3-7 PE=1 SV=1	25	4	10	1	136	15.4	11.27	1.23251e+07
F8W7W4	ADGB	Androglobin (Fragment) OS=Homo sapiens OX=9606 GN=ADGB PE=1 SV=2	2	1	1	1	390	44.5	8.66	12309375
Q5T8P6	RBM26	RNA-binding protein 26 OS=Homo sapiens OX=9606 GN=RBM26 PE=1 SV=3	7	7	8	7	1007	113.5	9.16	1.23043e+07
A0A804HII9	ACTN1	Alpha-actinin-1 OS=Homo sapiens OX=9606 GN=ACTN1 PE=1 SV=1	20	18	29	6	913	105.4	5.39	12198653
Q96I25	RBM17	Splicing factor 45 OS=Homo sapiens OX=9606 GN=RBM17 PE=1 SV=1	14	6	10	6	401	44.9	5.97	1.21344e+07
Q15291	RBBP5	Retinoblastoma-binding protein 5 OS=Homo sapiens OX=9606 GN=RBBP5 PE=1 SV=2	9	5	6	5	538	59.1	5.1	1.21152e+07
Q6PD62	CTR9	RNA polymerase-associated protein CTR9 homolog OS=Homo sapiens OX=9606 GN=CTR9 PE=1 SV=1	7	8	9	8	1173	133.4	6.77	1.21111e+07
Q96GC5	MRPL48	39S ribosomal protein L48, mitochondrial OS=Homo sapiens OX=9606 GN=MRPL48 PE=1 SV=2	17	3	4	3	212	23.9	8.98	1.20902e+07
P00505	GOT2	Aspartate aminotransferase, mitochondrial OS=Homo sapiens OX=9606 GN=GOT2 PE=1 SV=3	8	3	3	3	430	47.5	9.01	12079462
I3L4J1	1 SV	vesicle-fusing ATPase (Fragment) OS=Homo sapiens OX=9606 PE=1 SV=3	11	4	6	4	428	48	7.53	1.20568e+07
O43347	MSI1	RNA-binding protein Musashi homolog 1 OS=Homo sapiens OX=9606 GN=MSI1 PE=1 SV=1	11	4	4	2	362	39.1	7.85	1.205e+07
Q99959	PKP2	Plakophilin-2 OS=Homo sapiens OX=9606 GN=PKP2 PE=1 SV=2	11	9	11	9	881	97.4	9.33	1.20172e+07
Q6UXN9	WDR82	WD repeat-containing protein 82 OS=Homo sapiens OX=9606 GN=WDR82 PE=1 SV=1	21	6	9	6	313	35.1	7.69	1.19981e+07
Q9NY12	GAR1	H/ACA ribonucleoprotein complex subunit 1 OS=Homo sapiens OX=9606 GN=GAR1 PE=1 SV=1	6	2	2	2	217	22.3	10.92	11945992
Q13155	AIMP2	Aminoacyl tRNA synthase complex-interacting multifunctional protein 2 OS=Homo sapiens OX=9606 GN=AIMP2 PE=1 SV=2	15	5	5	5	320	35.3	8.22	1.19157e+07
Q7RTV0	PHF5A	PHD finger-like domain-containing protein 5A OS=Homo sapiens OX=9606 GN=PHF5A PE=1 SV=1	14	2	2	2	110	12.4	8.41	11914443
A0A7P0TA35	P4HB	Protein disulfide-isomerase OS=Homo sapiens OX=9606 GN=P4HB PE=1 SV=1	17	9	11	9	542	61	5.01	1.18378e+07
Q6NZY4	ZCCHC8	Zinc finger CCHC domain-containing protein 8 OS=Homo sapiens OX=9606 GN=ZCCHC8 PE=1 SV=2	11	7	7	7	707	78.5	4.87	11822880
Q5T5C7	SARS1	serine--tRNA ligase OS=Homo sapiens OX=9606 GN=SARS1 PE=1 SV=1	15	7	8	7	536	61.3	7.06	1.18147e+07
O94973	AP2A2	AP-2 complex subunit alpha-2 OS=Homo sapiens OX=9606 GN=AP2A2 PE=1 SV=2	20	18	26	10	939	103.9	6.96	1.18127e+07
Q9H000	MKRN2	E3 ubiquitin-protein ligase makorin-2 OS=Homo sapiens OX=9606 GN=MKRN2 PE=1 SV=2	11	6	7	6	416	46.9	7.61	1.17927e+07
P61019	RAB2A	Ras-related protein Rab-2A OS=Homo sapiens OX=9606 GN=RAB2A PE=1 SV=1	28	5	7	5	212	23.5	6.54	1.17818e+07
D6RER5	SEPTIN11	Septin OS=Homo sapiens OX=9606 GN=SEPTIN11 PE=1 SV=1	10	4	7	3	432	49.8	6.68	11762326
P51665	PSMD7	26S proteasome non-ATPase regulatory subunit 7 OS=Homo sapiens OX=9606 GN=PSMD7 PE=1 SV=2	20	6	6	6	324	37	6.77	1.17551e+07
Q5TC63	GRTP1	Growth hormone-regulated TBC protein 1 OS=Homo sapiens OX=9606 GN=GRTP1 PE=1 SV=4	20	6	8	6	336	38.5	8.78	1.17438e+07
E5RI56	1 SV	Skp1_POZ domain-containing protein OS=Homo sapiens OX=9606 PE=1 SV=2	21	4	4	4	197	22.7	4.55	1.1743e+07
P08237	PFKM	ATP-dependent 6-phosphofructokinase, muscle type OS=Homo sapiens OX=9606 GN=PFKM PE=1 SV=2	12	8	12	6	780	85.1	7.99	1.17355e+07
Q00341	HDLBP	Vigilin OS=Homo sapiens OX=9606 GN=HDLBP PE=1 SV=2	8	9	9	9	1268	141.4	6.87	1.17189e+07
O95168	NDUFB4	NADH dehydrogenase [ubiquinone] 1 beta subcomplex subunit 4 OS=Homo sapiens OX=9606 GN=NDUFB4 PE=1 SV=3	32	3	4	3	129	15.2	9.85	1.17161e+07
Q9Y2Z0	SUGT1	Protein SGT1 homolog OS=Homo sapiens OX=9606 GN=SUGT1 PE=1 SV=3	7	2	3	2	365	41	5.16	1.17133e+07
Q7L2H7	EIF3M	Eukaryotic translation initiation factor 3 subunit M OS=Homo sapiens OX=9606 GN=EIF3M PE=1 SV=1	14	5	8	5	374	42.5	5.63	1.16812e+07
H0YJJ8	EIF2B2	Translation initiation factor eIF-2B subunit beta (Fragment) OS=Homo sapiens OX=9606 GN=EIF2B2 PE=1 SV=1	4	1	1	1	200	22.6	6.01	11667046
P50213	IDH3A	Isocitrate dehydrogenase [NAD] subunit alpha, mitochondrial OS=Homo sapiens OX=9606 GN=IDH3A PE=1 SV=1	18	6	11	6	366	39.6	6.92	1.16642e+07
Q15388	TOMM20	Mitochondrial import receptor subunit TOM20 homolog OS=Homo sapiens OX=9606 GN=TOMM20 PE=1 SV=1	5	1	4	1	145	16.3	8.6	11651874
Q9Y305	ACOT9	Acyl-coenzyme A thioesterase 9, mitochondrial OS=Homo sapiens OX=9606 GN=ACOT9 PE=1 SV=2	13	6	7	6	439	49.9	8.6	1.16166e+07
Q9BZJ0	CRNKL1	Crooked neck-like protein 1 OS=Homo sapiens OX=9606 GN=CRNKL1 PE=1 SV=4	8	7	10	7	848	100.4	8	1.15864e+07
Q9P2E9	RRBP1	Ribosome-binding protein 1 OS=Homo sapiens OX=9606 GN=RRBP1 PE=1 SV=5	6	6	8	6	1410	152.4	8.6	1.15702e+07
Q96SI9	STRBP	Spermatid perinuclear RNA-binding protein OS=Homo sapiens OX=9606 GN=STRBP PE=1 SV=1	16	11	29	5	672	73.6	8.72	1.14806e+07
Q5SW79	CEP170	Centrosomal protein of 170 kDa OS=Homo sapiens OX=9606 GN=CEP170 PE=1 SV=1	4	7	9	7	1584	175.2	7.11	1.14615e+07
O14773	TPP1	Tripeptidyl-peptidase 1 OS=Homo sapiens OX=9606 GN=TPP1 PE=1 SV=2	7	3	6	3	563	61.2	6.48	1.1448e+07
A0A7P0T8N8	TCERG1	Transcription elongation regulator 1 OS=Homo sapiens OX=9606 GN=TCERG1 PE=1 SV=1	4	5	6	5	1115	125.9	8.92	1.14324e+07
P61221	ABCE1	ATP-binding cassette sub-family E member 1 OS=Homo sapiens OX=9606 GN=ABCE1 PE=1 SV=1	8	4	4	4	599	67.3	8.34	1.13722e+07
A0A7I2V562	SPECC1	Cytospin-B OS=Homo sapiens OX=9606 GN=SPECC1 PE=1 SV=1	2	2	2	2	834	92.5	5.83	1.13548e+07
A0A7I2YQU0	NDUFA10	NADH dehydrogenase [ubiquinone] 1 alpha subcomplex subunit 10, mitochondrial OS=Homo sapiens OX=9606 GN=NDUFA10 PE=1 SV=1	10	4	4	4	321	36.8	8.43	11353313
O60313	OPA1	Dynamin-like 120 kDa protein, mitochondrial OS=Homo sapiens OX=9606 GN=OPA1 PE=1 SV=3	8	8	9	8	960	111.6	7.87	1.13529e+07
Q14566	MCM6	DNA replication licensing factor MCM6 OS=Homo sapiens OX=9606 GN=MCM6 PE=1 SV=1	7	5	5	5	821	92.8	5.41	11334097
Q8IV48	ERI1	3'-5' exoribonuclease 1 OS=Homo sapiens OX=9606 GN=ERI1 PE=1 SV=3	11	4	6	4	349	40	6.7	1.12778e+07
Q9Y2I8	WDR37	WD repeat-containing protein 37 OS=Homo sapiens OX=9606 GN=WDR37 PE=1 SV=2	12	6	13	6	494	54.6	7.23	1.12511e+07
O43818	RRP9	U3 small nucleolar RNA-interacting protein 2 OS=Homo sapiens OX=9606 GN=RRP9 PE=1 SV=1	11	5	8	5	475	51.8	7.85	1.12334e+07
C9JFR7	CYCS	Cytochrome c (Fragment) OS=Homo sapiens OX=9606 GN=CYCS PE=1 SV=1	34	4	5	4	101	11.3	9.66	1.11566e+07
Q8IUF1	ZNG1B	Zinc-regulated GTPase metalloprotein activator 1B OS=Homo sapiens OX=9606 GN=ZNG1B PE=2 SV=1	12	4	5	4	395	44	4.89	1.11255e+07
Q02388	COL7A1	Collagen alpha-1(VII) chain OS=Homo sapiens OX=9606 GN=COL7A1 PE=1 SV=2	0	1	1	1	2944	295	6.27	11118128
P52298	NCBP2	Nuclear cap-binding protein subunit 2 OS=Homo sapiens OX=9606 GN=NCBP2 PE=1 SV=1	17	3	6	3	156	18	8.21	1.11147e+07
J3KMZ8	DPF2	Zinc finger protein ubi-d4 OS=Homo sapiens OX=9606 GN=DPF2 PE=1 SV=1	6	2	2	2	405	45.8	6.98	11078239
P28482	MAPK1	Mitogen-activated protein kinase 1 OS=Homo sapiens OX=9606 GN=MAPK1 PE=1 SV=3	17	5	5	4	360	41.4	6.98	1.1078e+07
Q9HAU5	UPF2	Regulator of nonsense transcripts 2 OS=Homo sapiens OX=9606 GN=UPF2 PE=1 SV=1	6	9	10	9	1272	147.7	5.69	1.10533e+07
A0A7P0T861	CALR	Calreticulin OS=Homo sapiens OX=9606 GN=CALR PE=1 SV=1	12	5	11	5	356	40.8	4.93	1.1049e+07
Q9Y678	COPG1	Coatomer subunit gamma-1 OS=Homo sapiens OX=9606 GN=COPG1 PE=1 SV=1	12	8	11	8	874	97.7	5.47	1.10294e+07
P28799	GRN	Progranulin OS=Homo sapiens OX=9606 GN=GRN PE=1 SV=2	11	6	7	6	593	63.5	6.83	1.10061e+07
Q8IZH2	XRN1	5'-3' exoribonuclease 1 OS=Homo sapiens OX=9606 GN=XRN1 PE=1 SV=1	6	9	11	9	1706	194	7.21	1.09947e+07
J3KNR0	MARK3	non-specific serine/threonine protein kinase OS=Homo sapiens OX=9606 GN=MARK3 PE=1 SV=2	6	4	6	3	776	86.9	9.52	10970823
X6RDA4	PSPC1	Paraspeckle component 1 (Fragment) OS=Homo sapiens OX=9606 GN=PSPC1 PE=1 SV=1	19	4	6	4	248	27.3	5.45	1.09223e+07
H0Y8C6	IPO5	Importin-5 (Fragment) OS=Homo sapiens OX=9606 GN=IPO5 PE=1 SV=1	7	7	7	7	1099	123.8	5.06	1.09178e+07
A0A0D9SF58	CHTF18	Chromosome transmission fidelity protein 18 homolog OS=Homo sapiens OX=9606 GN=CHTF18 PE=1 SV=1	7	8	10	8	1184	129.3	9.41	1.09159e+07
Q8WVV9	HNRNPLL	Heterogeneous nuclear ribonucleoprotein L-like OS=Homo sapiens OX=9606 GN=HNRNPLL PE=1 SV=1	20	9	11	8	542	60	7.72	1.09088e+07
Q9HCK8	CHD8	Chromodomain-helicase-DNA-binding protein 8 OS=Homo sapiens OX=9606 GN=CHD8 PE=1 SV=5	4	10	13	9	2581	290.3	6.47	1.08387e+07
Q96A65	EXOC4	Exocyst complex component 4 OS=Homo sapiens OX=9606 GN=EXOC4 PE=1 SV=1	11	9	10	9	974	110.4	6.49	1.08372e+07
P30084	ECHS1	Enoyl-CoA hydratase, mitochondrial OS=Homo sapiens OX=9606 GN=ECHS1 PE=1 SV=4	14	3	3	3	290	31.4	8.07	1.08322e+07
Q9NXX6	NSMCE4A	Non-structural maintenance of chromosomes element 4 homolog A OS=Homo sapiens OX=9606 GN=NSMCE4A PE=1 SV=2	10	4	8	4	385	44.3	5.38	1.08204e+07
F5H658	DHX8	RNA helicase OS=Homo sapiens OX=9606 GN=DHX8 PE=1 SV=1	8	8	14	7	1181	133.9	7.69	1.07137e+07
Q96DV4	MRPL38	39S ribosomal protein L38, mitochondrial OS=Homo sapiens OX=9606 GN=MRPL38 PE=1 SV=2	13	5	7	5	380	44.6	7.53	1.06805e+07
P55769	SNU13	NHP2-like protein 1 OS=Homo sapiens OX=9606 GN=SNU13 PE=1 SV=3	26	3	4	3	128	14.2	8.46	10628589
Q15397	PUM3	Pumilio homolog 3 OS=Homo sapiens OX=9606 GN=PUM3 PE=1 SV=3	8	6	6	6	648	73.5	9.64	1.05951e+07
Q9NWT1	PAK1IP1	p21-activated protein kinase-interacting protein 1 OS=Homo sapiens OX=9606 GN=PAK1IP1 PE=1 SV=2	10	4	4	4	392	43.9	8.91	1.05922e+07
Q9Y2R0	COA3	Cytochrome c oxidase assembly factor 3 homolog, mitochondrial OS=Homo sapiens OX=9606 GN=COA3 PE=1 SV=1	30	3	4	3	106	11.7	9.6	1.05911e+07
Q14008	CKAP5	Cytoskeleton-associated protein 5 OS=Homo sapiens OX=9606 GN=CKAP5 PE=1 SV=3	8	15	17	15	2032	225.4	7.8	1.05824e+07
P17039	ZNF30	Zinc finger protein 30 OS=Homo sapiens OX=9606 GN=ZNF30 PE=2 SV=5	3	2	2	1	623	71.4	9.07	10553112
B0QY34	CSNK1E	Casein kinase I isoform epsilon OS=Homo sapiens OX=9606 GN=CSNK1E PE=1 SV=1	14	4	7	4	336	38.4	9.28	1.05165e+07
P98175	RBM10	RNA-binding protein 10 OS=Homo sapiens OX=9606 GN=RBM10 PE=1 SV=3	8	7	8	7	930	103.5	5.97	1.05123e+07
Q9H9J2	MRPL44	39S ribosomal protein L44, mitochondrial OS=Homo sapiens OX=9606 GN=MRPL44 PE=1 SV=1	15	4	6	4	332	37.5	8.4	1.04801e+07
Q96NZ1	FOXN4	Forkhead box protein N4 OS=Homo sapiens OX=9606 GN=FOXN4 PE=1 SV=2	1	1	1	1	517	55.2	6.42	10479135
A0A0C4DGG1	PACSIN3	Protein kinase C and casein kinase substrate in neurons protein 3 (Fragment) OS=Homo sapiens OX=9606 GN=PACSIN3 PE=1 SV=1	17	6	8	6	405	46.5	6.18	10460790
P11177	PDHB	Pyruvate dehydrogenase E1 component subunit beta, mitochondrial OS=Homo sapiens OX=9606 GN=PDHB PE=1 SV=3	17	5	5	5	359	39.2	6.65	1.04551e+07
A0A7P0TBA9	EIF2AK2	Interferon-induced, double-stranded RNA-activated protein kinase OS=Homo sapiens OX=9606 GN=EIF2AK2 PE=1 SV=1	8	4	6	4	541	61	8.54	1.04067e+07
Q8NHQ9	DDX55	ATP-dependent RNA helicase DDX55 OS=Homo sapiens OX=9606 GN=DDX55 PE=1 SV=3	14	8	10	8	600	68.5	9.25	1.0396e+07
P24844	MYL9	Myosin regulatory light polypeptide 9 OS=Homo sapiens OX=9606 GN=MYL9 PE=1 SV=4	50	6	16	1	172	19.8	4.92	1.03905e+07
A0A024R6I7	SERPINA1	Alpha-1-antitrypsin OS=Homo sapiens OX=9606 GN=SERPINA1 PE=1 SV=1	12	5	5	5	418	46.7	5.59	1.03664e+07
Q96PZ0	PUS7	Pseudouridylate synthase 7 homolog OS=Homo sapiens OX=9606 GN=PUS7 PE=1 SV=2	11	7	9	7	661	75	6.37	1.03327e+07
Q96ME7	ZNF512	Zinc finger protein 512 OS=Homo sapiens OX=9606 GN=ZNF512 PE=1 SV=2	11	5	9	5	567	64.6	9.76	1.03181e+07
Q86UP2	KTN1	Kinectin OS=Homo sapiens OX=9606 GN=KTN1 PE=1 SV=1	6	7	7	7	1357	156.2	5.64	1.03172e+07
P51570	GALK1	Galactokinase OS=Homo sapiens OX=9606 GN=GALK1 PE=1 SV=1	8	3	5	3	392	42.2	6.46	10292873
Q8IZP2	ST13P4	Putative protein FAM10A4 OS=Homo sapiens OX=9606 GN=ST13P4 PE=5 SV=1	14	3	3	3	240	27.4	5.08	1.02675e+07
Q13144	EIF2B5	Translation initiation factor eIF-2B subunit epsilon OS=Homo sapiens OX=9606 GN=EIF2B5 PE=1 SV=3	12	7	11	7	721	80.3	5.08	1.02195e+07
Q16637	SMN2	Survival motor neuron protein OS=Homo sapiens OX=9606 GN=SMN2 PE=1 SV=1	20	4	5	4	294	31.8	6.55	1.02107e+07
Q9GZS3	SKIC8	SKI8 subunit of superkiller complex protein OS=Homo sapiens OX=9606 GN=SKIC8 PE=1 SV=1	14	5	7	5	305	33.6	5.47	1.02044e+07
Q86W42	THOC6	THO complex subunit 6 homolog OS=Homo sapiens OX=9606 GN=THOC6 PE=1 SV=1	17	5	7	5	341	37.5	7.43	1.01964e+07
Q15648	MED1	Mediator of RNA polymerase II transcription subunit 1 OS=Homo sapiens OX=9606 GN=MED1 PE=1 SV=4	3	5	7	5	1581	168.4	8.73	1.01891e+07
P57740	NUP107	Nuclear pore complex protein Nup107 OS=Homo sapiens OX=9606 GN=NUP107 PE=1 SV=1	4	4	5	4	925	106.3	5.43	10170651
Q7L1Q6	BZW1	eIF5-mimic protein 2 OS=Homo sapiens OX=9606 GN=BZW1 PE=1 SV=1	11	5	7	4	419	48	5.92	1.0162e+07
O95757	HSPA4L	Heat shock 70 kDa protein 4L OS=Homo sapiens OX=9606 GN=HSPA4L PE=1 SV=3	10	8	9	7	839	94.5	5.88	1.01536e+07
Q2TAY7	SMU1	WD40 repeat-containing protein SMU1 OS=Homo sapiens OX=9606 GN=SMU1 PE=1 SV=2	13	6	8	6	513	57.5	7.18	1.01361e+07
O43592	XPOT	Exportin-T OS=Homo sapiens OX=9606 GN=XPOT PE=1 SV=2	12	10	10	10	962	109.9	5.39	1.01349e+07
Q7Z739	YTHDF3	YTH domain-containing family protein 3 OS=Homo sapiens OX=9606 GN=YTHDF3 PE=1 SV=1	20	10	17	4	585	63.8	9.04	1.0133e+07
Q14331	FRG1	Protein FRG1 OS=Homo sapiens OX=9606 GN=FRG1 PE=1 SV=1	22	5	8	5	258	29.2	9.01	1.01322e+07
O00116	AGPS	Alkyldihydroxyacetonephosphate synthase, peroxisomal OS=Homo sapiens OX=9606 GN=AGPS PE=1 SV=1	16	7	8	7	658	72.9	7.34	1.01026e+07
Q9BXJ9	NAA15	N-alpha-acetyltransferase 15, NatA auxiliary subunit OS=Homo sapiens OX=9606 GN=NAA15 PE=1 SV=1	7	8	10	8	866	101.2	7.42	1.01009e+07
Q13268	DHRS2	Dehydrogenase/reductase SDR family member 2, mitochondrial OS=Homo sapiens OX=9606 GN=DHRS2 PE=1 SV=4	14	4	4	4	280	29.9	9.01	10078556
Q9NUQ3	TXLNG	Gamma-taxilin OS=Homo sapiens OX=9606 GN=TXLNG PE=1 SV=2	8	5	8	4	528	60.5	7.52	10076547
E7EQB8	IDH3G	Isocitrate dehydrogenase [NAD] subunit, mitochondrial OS=Homo sapiens OX=9606 GN=IDH3G PE=1 SV=1	9	3	3	3	340	37	8.65	1.00584e+07
P38117	ETFB	Electron transfer flavoprotein subunit beta OS=Homo sapiens OX=9606 GN=ETFB PE=1 SV=3	11	3	3	3	255	27.8	8.1	1.00423e+07
A9QM74	KPNA7	Importin subunit alpha-8 OS=Homo sapiens OX=9606 GN=KPNA7 PE=1 SV=1	2	1	1	1	516	56.9	6.04	10038665
P51572	BCAP31	B-cell receptor-associated protein 31 OS=Homo sapiens OX=9606 GN=BCAP31 PE=1 SV=3	11	3	6	3	246	28	8.44	10038573
Q9UBB4	ATXN10	Ataxin-10 OS=Homo sapiens OX=9606 GN=ATXN10 PE=1 SV=1	16	7	9	7	475	53.5	5.25	1.00289e+07
Q9NZW5	PALS2	Protein PALS2 OS=Homo sapiens OX=9606 GN=PALS2 PE=1 SV=2	12	6	7	5	540	61.1	6.18	1.00022e+07
Q9Y3L5	RAP2C	Ras-related protein Rap-2c OS=Homo sapiens OX=9606 GN=RAP2C PE=1 SV=1	16	3	7	3	183	20.7	4.94	1.00012e+07
Q8IXM3	MRPL41	39S ribosomal protein L41, mitochondrial OS=Homo sapiens OX=9606 GN=MRPL41 PE=1 SV=1	20	3	5	3	137	15.4	9.57	9.98076e+06
F8VU68	PIP4K2C	Phosphatidylinositol 5-phosphate 4-kinase type-2 gamma OS=Homo sapiens OX=9606 GN=PIP4K2C PE=1 SV=1	5	1	1	1	171	19.1	8.63	9977272
Q9Y2W2	WBP11	WW domain-binding protein 11 OS=Homo sapiens OX=9606 GN=WBP11 PE=1 SV=1	6	4	8	4	641	70	8.38	9.97389e+06
A0A0B4J1V8	PPAN-P2RY11	HCG2039996 OS=Homo sapiens OX=9606 GN=PPAN-P2RY11 PE=3 SV=1	5	4	7	4	794	87.9	9.51	9.93132e+06
A0A6Q8PHK0	TRIP12	E3 ubiquitin-protein ligase OS=Homo sapiens OX=9606 GN=TRIP12 PE=1 SV=1	5	9	13	9	2067	228.3	8.6	9.86442e+06
A0A7I2V5R7	LAS1L	Ribosomal biogenesis protein LAS1L OS=Homo sapiens OX=9606 GN=LAS1L PE=1 SV=1	17	7	9	7	503	57.3	5.82	9.84603e+06
O76003	GLRX3	Glutaredoxin-3 OS=Homo sapiens OX=9606 GN=GLRX3 PE=1 SV=2	10	3	4	3	335	37.4	5.39	9.84068e+06
Q9Y314	NOSIP	Nitric oxide synthase-interacting protein OS=Homo sapiens OX=9606 GN=NOSIP PE=1 SV=1	25	5	7	5	301	33.2	8.82	9.82655e+06
Q9NR50	EIF2B3	Translation initiation factor eIF-2B subunit gamma OS=Homo sapiens OX=9606 GN=EIF2B3 PE=1 SV=1	11	4	5	4	452	50.2	6.47	9.82195e+06
Q15075	EEA1	Early endosome antigen 1 OS=Homo sapiens OX=9606 GN=EEA1 PE=1 SV=2	2	2	2	2	1411	162.4	5.68	9817466
A0A3B3ITR6	FARS2	phenylalanine--tRNA ligase OS=Homo sapiens OX=9606 GN=FARS2 PE=1 SV=1	10	5	7	5	433	50	7.56	9815597
O00232	PSMD12	26S proteasome non-ATPase regulatory subunit 12 OS=Homo sapiens OX=9606 GN=PSMD12 PE=1 SV=3	10	4	6	4	456	52.9	7.65	9.79587e+06
H0Y938	COPB2	Coatomer subunit beta' OS=Homo sapiens OX=9606 GN=COPB2 PE=1 SV=2	5	5	7	5	898	101.5	5.82	9.77736e+06
O43615	TIMM44	Mitochondrial import inner membrane translocase subunit TIM44 OS=Homo sapiens OX=9606 GN=TIMM44 PE=1 SV=2	12	5	5	5	452	51.3	8.32	9.77389e+06
Q8NAV1	PRPF38A	Pre-mRNA-splicing factor 38A OS=Homo sapiens OX=9606 GN=PRPF38A PE=1 SV=1	17	5	11	5	312	37.5	9.96	9749569
E7ESY4	MTA1	Metastasis-associated protein MTA1 OS=Homo sapiens OX=9606 GN=MTA1 PE=1 SV=1	10	7	13	6	703	79.3	9.11	9.74953e+06
O00299	CLIC1	Chloride intracellular channel protein 1 OS=Homo sapiens OX=9606 GN=CLIC1 PE=1 SV=4	27	6	9	6	241	26.9	5.17	9.7387e+06
Q9Y383	LUC7L2	Putative RNA-binding protein Luc7-like 2 OS=Homo sapiens OX=9606 GN=LUC7L2 PE=1 SV=2	37	16	45	1	392	46.5	10.01	9734167
P28331	NDUFS1	NADH-ubiquinone oxidoreductase 75 kDa subunit, mitochondrial OS=Homo sapiens OX=9606 GN=NDUFS1 PE=1 SV=3	13	7	11	7	727	79.4	6.23	9.71721e+06
P49757	NUMB	Protein numb homolog OS=Homo sapiens OX=9606 GN=NUMB PE=1 SV=2	7	5	6	3	651	70.8	8.51	9.68752e+06
O75947	ATP5PD	ATP synthase subunit d, mitochondrial OS=Homo sapiens OX=9606 GN=ATP5PD PE=1 SV=3	24	5	8	5	161	18.5	5.3	9.66862e+06
D6RGZ2	THOC3	THO complex subunit 3 OS=Homo sapiens OX=9606 GN=THOC3 PE=1 SV=1	35	5	5	5	105	11.1	10.15	9.66102e+06
C9JG97	AAMP	Angio-associated migratory cell protein OS=Homo sapiens OX=9606 GN=AAMP PE=1 SV=1	15	5	7	5	415	44.7	4.61	9.63774e+06
P49406	MRPL19	39S ribosomal protein L19, mitochondrial OS=Homo sapiens OX=9606 GN=MRPL19 PE=1 SV=2	21	7	8	7	292	33.5	9.5	9.62269e+06
P62304	SNRPE	Small nuclear ribonucleoprotein E OS=Homo sapiens OX=9606 GN=SNRPE PE=1 SV=1	25	2	3	2	92	10.8	9.44	9611678
Q99661	KIF2C	Kinesin-like protein KIF2C OS=Homo sapiens OX=9606 GN=KIF2C PE=1 SV=2	10	7	12	6	725	81.3	7.83	9.60913e+06
G8JLB3	PUS1	Pseudouridylate synthase 1 homolog (Fragment) OS=Homo sapiens OX=9606 GN=PUS1 PE=1 SV=1	11	4	5	4	384	42.9	8.47	9.58646e+06
Q5T280	SPOUT1	Putative methyltransferase C9orf114 OS=Homo sapiens OX=9606 GN=SPOUT1 PE=1 SV=3	19	7	7	7	376	42	7.43	9.5722e+06
Q9P265	DIP2B	Disco-interacting protein 2 homolog B OS=Homo sapiens OX=9606 GN=DIP2B PE=1 SV=3	1	1	1	1	1576	171.4	8.09	9508563
A0A7P0TBE2	DLAT	Acetyltransferase component of pyruvate dehydrogenase complex OS=Homo sapiens OX=9606 GN=DLAT PE=1 SV=1	9	5	6	5	645	68.8	7.84	9.48578e+06
Q86UE8	TLK2	Serine/threonine-protein kinase tousled-like 2 OS=Homo sapiens OX=9606 GN=TLK2 PE=1 SV=2	7	6	8	6	772	87.6	8.41	9.47163e+06
F5H4N4	PXMP2	Peroxisomal membrane protein 2 OS=Homo sapiens OX=9606 GN=PXMP2 PE=1 SV=1	6	1	1	1	160	17.5	8.6	9468845
Q15369	ELOC	Elongin-C OS=Homo sapiens OX=9606 GN=ELOC PE=1 SV=1	28	3	7	3	112	12.5	4.78	9.46829e+06
Q9NUP9	LIN7C	Protein lin-7 homolog C OS=Homo sapiens OX=9606 GN=LIN7C PE=1 SV=1	25	4	5	4	197	21.8	8.43	9.46168e+06
P52565	ARHGDIA	Rho GDP-dissociation inhibitor 1 OS=Homo sapiens OX=9606 GN=ARHGDIA PE=1 SV=3	21	4	5	4	204	23.2	5.11	9.45331e+06
J3KPD3	RBM7	RNA binding motif protein 7, isoform CRA_c OS=Homo sapiens OX=9606 GN=RBM7 PE=1 SV=1	11	3	8	3	267	30.6	9.57	9.43817e+06
Q9HCN4	GPN1	GPN-loop GTPase 1 OS=Homo sapiens OX=9606 GN=GPN1 PE=1 SV=1	4	1	1	1	374	41.7	4.92	9437998
P14174	MIF	Macrophage migration inhibitory factor OS=Homo sapiens OX=9606 GN=MIF PE=1 SV=4	18	2	4	2	115	12.5	7.88	9.42313e+06
A0A3B3ISG8	1 SV	RICIN domain-containing protein OS=Homo sapiens OX=9606 PE=1 SV=1	10	5	6	5	567	64.2	9.28	9.42153e+06
Q9UHD8	SEPTIN9	Septin-9 OS=Homo sapiens OX=9606 GN=SEPTIN9 PE=1 SV=2	12	7	9	7	586	65.4	8.97	9.41475e+06
M0QXM4	SLC1A5	Amino acid transporter OS=Homo sapiens OX=9606 GN=SLC1A5 PE=1 SV=1	10	3	3	3	365	39.4	5.66	9.37281e+06
Q96S55	WRNIP1	ATPase WRNIP1 OS=Homo sapiens OX=9606 GN=WRNIP1 PE=1 SV=2	12	7	7	7	665	72.1	6.1	9.36944e+06
Q9Y239	NOD1	Nucleotide-binding oligomerization domain-containing protein 1 OS=Homo sapiens OX=9606 GN=NOD1 PE=1 SV=1	1	1	3	1	953	107.6	7.11	9355162
Q71UI9	H2AZ2	Histone H2A.V OS=Homo sapiens OX=9606 GN=H2AZ2 PE=1 SV=3	31	4	9	2	128	13.5	10.58	9353717
Q13190	STX5	Syntaxin-5 OS=Homo sapiens OX=9606 GN=STX5 PE=1 SV=2	5	2	3	2	355	39.6	9.16	9.31914e+06
Q6Y7W6	GIGYF2	GRB10-interacting GYF protein 2 OS=Homo sapiens OX=9606 GN=GIGYF2 PE=1 SV=1	6	7	9	7	1299	150	5.54	9.31592e+06
K7ELG9	LSM12	Protein LSM12 OS=Homo sapiens OX=9606 GN=LSM12 PE=1 SV=1	16	3	4	3	230	24.9	7.42	9.31205e+06
Q9BV44	THUMPD3	tRNA (guanine(6)-N2)-methyltransferase THUMP3 OS=Homo sapiens OX=9606 GN=THUMPD3 PE=1 SV=1	11	5	8	5	507	57	6.37	9.26457e+06
Q8TAQ2	SMARCC2	SWI/SNF complex subunit SMARCC2 OS=Homo sapiens OX=9606 GN=SMARCC2 PE=1 SV=1	10	11	11	6	1214	132.8	5.69	9.25345e+06
A0A6Q8PFH9	ELP1	Elongator complex protein 1 OS=Homo sapiens OX=9606 GN=ELP1 PE=1 SV=1	7	9	11	9	1313	148.1	5.74	9.22776e+06
Q5UIP0	RIF1	Telomere-associated protein RIF1 OS=Homo sapiens OX=9606 GN=RIF1 PE=1 SV=2	2	5	6	5	2472	274.3	5.52	9.21831e+06
A0A087WYB4	STOML2	Stomatin-like protein 2, mitochondrial OS=Homo sapiens OX=9606 GN=STOML2 PE=1 SV=1	17	4	5	4	310	33.4	5.63	9.21723e+06
A6NHN6	NPIPB15	Nuclear pore complex-interacting protein family member B15 OS=Homo sapiens OX=9606 GN=NPIPB15 PE=3 SV=3	2	1	1	1	443	51.2	10.49	9213587
G3V0I5	NDUFV1	NADH dehydrogenase [ubiquinone] flavoprotein 1, mitochondrial OS=Homo sapiens OX=9606 GN=NDUFV1 PE=1 SV=1	12	6	7	6	457	50	8.21	9.19716e+06
B4DKA4	ELP3	Elongator complex protein 3 OS=Homo sapiens OX=9606 GN=ELP3 PE=1 SV=1	12	6	10	6	475	54.2	8.48	9.17523e+06
E9PPH5	ANP32E	Acidic leucine-rich nuclear phosphoprotein 32 family member E (Fragment) OS=Homo sapiens OX=9606 GN=ANP32E PE=1 SV=1	12	2	2	2	114	13.1	4.22	9174082
Q9BX67	JAM3	Junctional adhesion molecule C OS=Homo sapiens OX=9606 GN=JAM3 PE=1 SV=1	3	1	2	1	310	35	7.59	9158371
P52209	PGD	6-phosphogluconate dehydrogenase, decarboxylating OS=Homo sapiens OX=9606 GN=PGD PE=1 SV=3	8	4	5	4	483	53.1	7.23	9.15493e+06
A0A8V8TPK1	PSMD8	26S proteasome non-ATPase regulatory subunit 8 OS=Homo sapiens OX=9606 GN=PSMD8 PE=4 SV=1	13	3	3	3	254	28.7	7.78	9.13358e+06
A0A2R8YCW8	EPB41	Protein 4.1 OS=Homo sapiens OX=9606 GN=EPB41 PE=1 SV=1	11	6	9	5	748	84.7	6.64	9.11686e+06
Q9BZL6	PRKD2	Serine/threonine-protein kinase D2 OS=Homo sapiens OX=9606 GN=PRKD2 PE=1 SV=3	6	5	7	2	878	96.7	6.84	9.10186e+06
P54709	ATP1B3	Sodium/potassium-transporting ATPase subunit beta-3 OS=Homo sapiens OX=9606 GN=ATP1B3 PE=1 SV=1	17	4	8	4	279	31.5	8.35	9.09272e+06
Q9HC36	MRM3	rRNA methyltransferase 3, mitochondrial OS=Homo sapiens OX=9606 GN=MRM3 PE=1 SV=2	7	3	5	3	420	47	8.73	9.07986e+06
Q96GM5	SMARCD1	SWI/SNF-related matrix-associated actin-dependent regulator of chromatin subfamily D member 1 OS=Homo sapiens OX=9606 GN=SMARCD1 PE=1 SV=2	8	4	4	4	515	58.2	9.25	9.06693e+06
Q7Z6M4	MTERF4	Transcription termination factor 4, mitochondrial OS=Homo sapiens OX=9606 GN=MTERF4 PE=1 SV=3	12	5	6	5	381	43.9	4.82	9.05896e+06
Q8NBQ5	HSD17B11	Estradiol 17-beta-dehydrogenase 11 OS=Homo sapiens OX=9606 GN=HSD17B11 PE=1 SV=3	17	5	8	5	300	32.9	9.07	9054502
Q9H1I8	ASCC2	Activating signal cointegrator 1 complex subunit 2 OS=Homo sapiens OX=9606 GN=ASCC2 PE=1 SV=3	10	7	9	7	757	86.3	5.16	9.02887e+06
Q8IX12	CCAR1	Cell division cycle and apoptosis regulator protein 1 OS=Homo sapiens OX=9606 GN=CCAR1 PE=1 SV=2	3	4	5	4	1150	132.7	5.76	8972529
Q9H6H4	REEP4	Receptor expression-enhancing protein 4 OS=Homo sapiens OX=9606 GN=REEP4 PE=1 SV=1	7	2	2	2	257	29.4	9.73	8.94891e+06
Q86YP4	GATAD2A	Transcriptional repressor p66-alpha OS=Homo sapiens OX=9606 GN=GATAD2A PE=1 SV=1	11	6	8	6	633	68	9.94	8.93338e+06
A0A286YEY4	IGHG2	Immunoglobulin heavy constant gamma 2 (Fragment) OS=Homo sapiens OX=9606 GN=IGHG2 PE=1 SV=1	12	5	11	2	395	43.8	6.52	8.93165e+06
F8WCB9	UBE2G2	Ubiquitin-conjugating enzyme E2 G2 OS=Homo sapiens OX=9606 GN=UBE2G2 PE=1 SV=1	17	1	1	1	48	5.3	4.44	8924951
Q15427	SF3B4	Splicing factor 3B subunit 4 OS=Homo sapiens OX=9606 GN=SF3B4 PE=1 SV=1	8	3	3	3	424	44.4	8.56	8.87866e+06
Q96FV9	THOC1	THO complex subunit 1 OS=Homo sapiens OX=9606 GN=THOC1 PE=1 SV=1	11	7	9	7	657	75.6	4.98	8.82186e+06
P42695	NCAPD3	Condensin-2 complex subunit D3 OS=Homo sapiens OX=9606 GN=NCAPD3 PE=1 SV=2	5	6	8	6	1498	168.8	7.5	8.81404e+06
Q9UKV3	ACIN1	Apoptotic chromatin condensation inducer in the nucleus OS=Homo sapiens OX=9606 GN=ACIN1 PE=1 SV=2	3	4	4	4	1341	151.8	6.43	8.79167e+06
Q7Z406	MYH14	Myosin-14 OS=Homo sapiens OX=9606 GN=MYH14 PE=1 SV=2	9	15	21	8	1995	227.7	5.6	8.74591e+06
Q9ULV4	CORO1C	Coronin-1C OS=Homo sapiens OX=9606 GN=CORO1C PE=1 SV=1	10	5	6	5	474	53.2	7.08	8.74216e+06
O94905	ERLIN2	Erlin-2 OS=Homo sapiens OX=9606 GN=ERLIN2 PE=1 SV=1	9	3	5	2	339	37.8	5.62	8.71274e+06
Q8N163	CCAR2	Cell cycle and apoptosis regulator protein 2 OS=Homo sapiens OX=9606 GN=CCAR2 PE=1 SV=2	6	5	7	5	923	102.8	5.22	8.70729e+06
H3BQH3	KLHDC4	Kelch domain-containing protein 4 (Fragment) OS=Homo sapiens OX=9606 GN=KLHDC4 PE=1 SV=8	10	3	3	3	334	37.1	9.26	8.69925e+06
Q9UKF6	CPSF3	Cleavage and polyadenylation specificity factor subunit 3 OS=Homo sapiens OX=9606 GN=CPSF3 PE=1 SV=1	6	5	5	5	684	77.4	5.6	8.6868e+06
Q14966	ZNF638	Zinc finger protein 638 OS=Homo sapiens OX=9606 GN=ZNF638 PE=1 SV=2	2	4	6	4	1978	220.5	6.38	8.68001e+06
F5GYQ1	ATP6V0D1	V-type proton ATPase subunit OS=Homo sapiens OX=9606 GN=ATP6V0D1 PE=1 SV=1	6	2	2	2	392	44.6	5.14	8669729
P38935	IGHMBP2	DNA-binding protein SMUBP-2 OS=Homo sapiens OX=9606 GN=IGHMBP2 PE=1 SV=3	7	7	8	7	993	109.1	8.97	8.6529e+06
H0Y8U5	CTBP1	C-terminal-binding protein 1 OS=Homo sapiens OX=9606 GN=CTBP1 PE=1 SV=2	7	4	5	3	430	46.5	6.65	8.61616e+06
Q9BV38	WDR18	WD repeat-containing protein 18 OS=Homo sapiens OX=9606 GN=WDR18 PE=1 SV=2	11	4	5	4	432	47.4	6.7	8.59005e+06
Q9H2W6	MRPL46	39S ribosomal protein L46, mitochondrial OS=Homo sapiens OX=9606 GN=MRPL46 PE=1 SV=1	12	3	6	3	279	31.7	7.05	8.58078e+06
Q9NZP5	OR5AC2	Olfactory receptor 5AC2 OS=Homo sapiens OX=9606 GN=OR5AC2 PE=3 SV=2	2	1	1	1	309	35.3	8.94	8578295
Q9Y5J1	UTP18	U3 small nucleolar RNA-associated protein 18 homolog OS=Homo sapiens OX=9606 GN=UTP18 PE=1 SV=3	11	5	5	5	556	62	8.76	8.56543e+06
A0A2R8Y7Z0	CTNNB1	Catenin beta-1 OS=Homo sapiens OX=9606 GN=CTNNB1 PE=1 SV=1	14	11	13	7	780	85.3	5.92	8.55988e+06
Q96P70	IPO9	Importin-9 OS=Homo sapiens OX=9606 GN=IPO9 PE=1 SV=3	8	7	8	7	1041	115.9	4.81	8.55661e+06
Q9Y388	RBMX2	RNA-binding motif protein, X-linked 2 OS=Homo sapiens OX=9606 GN=RBMX2 PE=1 SV=2	15	5	5	5	322	37.3	9.83	8.54711e+06
A0A3F2YNW7	ARID1B	AT-rich interactive domain-containing protein 1B OS=Homo sapiens OX=9606 GN=ARID1B PE=1 SV=1	1	2	3	2	2332	245.3	6.86	8.54498e+06
Q8IY37	DHX37	Probable ATP-dependent RNA helicase DHX37 OS=Homo sapiens OX=9606 GN=DHX37 PE=1 SV=1	5	5	6	5	1157	129.5	8.1	8.52351e+06
O75530	EED	Polycomb protein EED OS=Homo sapiens OX=9606 GN=EED PE=1 SV=2	10	5	7	5	441	50.2	7.03	8.50205e+06
O00458	IFRD1	Interferon-related developmental regulator 1 OS=Homo sapiens OX=9606 GN=IFRD1 PE=1 SV=4	11	4	4	4	451	50.2	7.18	8.4992e+06
Q96SB3	PPP1R9B	Neurabin-2 OS=Homo sapiens OX=9606 GN=PPP1R9B PE=1 SV=3	6	5	5	4	817	89.3	4.97	8.49442e+06
A0A0U1RRK1	MICU1	Calcium uptake protein 1, mitochondrial OS=Homo sapiens OX=9606 GN=MICU1 PE=1 SV=1	8	5	7	5	480	54.9	8.27	8448336
O60508	CDC40	Pre-mRNA-processing factor 17 OS=Homo sapiens OX=9606 GN=CDC40 PE=1 SV=1	9	5	7	5	579	65.5	7.06	8.44376e+06
Q92804	TAF15	TATA-binding protein-associated factor 2N OS=Homo sapiens OX=9606 GN=TAF15 PE=1 SV=1	14	8	16	6	592	61.8	8.02	8.43267e+06
P10412	H1-4	Histone H1.4 OS=Homo sapiens OX=9606 GN=H1-4 PE=1 SV=2	30	10	42	2	219	21.9	11.03	8.41768e+06
Q12899	TRIM26	Tripartite motif-containing protein 26 OS=Homo sapiens OX=9606 GN=TRIM26 PE=1 SV=1	9	5	6	5	539	62.1	5.03	8.41323e+06
P49959	MRE11	Double-strand break repair protein MRE11 OS=Homo sapiens OX=9606 GN=MRE11 PE=1 SV=3	10	6	7	6	708	80.5	5.9	8.41123e+06
Q9Y613	FHOD1	FH1/FH2 domain-containing protein 1 OS=Homo sapiens OX=9606 GN=FHOD1 PE=1 SV=3	5	6	6	6	1164	126.5	6.39	8.40274e+06
Q9UJX3	ANAPC7	Anaphase-promoting complex subunit 7 OS=Homo sapiens OX=9606 GN=ANAPC7 PE=1 SV=5	8	4	8	4	565	63.1	5.72	8.35757e+06
Q8N5K1	CISD2	CDGSH iron-sulfur domain-containing protein 2 OS=Homo sapiens OX=9606 GN=CISD2 PE=1 SV=1	36	4	5	4	135	15.3	9.61	8.34022e+06
Q9H0U6	MRPL18	39S ribosomal protein L18, mitochondrial OS=Homo sapiens OX=9606 GN=MRPL18 PE=1 SV=1	17	3	3	3	180	20.6	9.54	8.33977e+06
P05783	KRT18	Keratin, type I cytoskeletal 18 OS=Homo sapiens OX=9606 GN=KRT18 PE=1 SV=2	6	3	11	2	430	48	5.45	8.33674e+06
P31930	UQCRC1	Cytochrome b-c1 complex subunit 1, mitochondrial OS=Homo sapiens OX=9606 GN=UQCRC1 PE=1 SV=3	9	4	6	3	480	52.6	6.37	8.31937e+06
Q9UPN9	TRIM33	E3 ubiquitin-protein ligase TRIM33 OS=Homo sapiens OX=9606 GN=TRIM33 PE=1 SV=3	5	5	5	5	1127	122.5	6.67	8.31503e+06
O60547	GMDS	GDP-mannose 4,6 dehydratase OS=Homo sapiens OX=9606 GN=GMDS PE=1 SV=1	10	4	5	4	372	41.9	7.31	8.30646e+06
Q9Y6A4	CFAP20	Cilia- and flagella-associated protein 20 OS=Homo sapiens OX=9606 GN=CFAP20 PE=1 SV=1	16	3	5	3	193	22.8	9.76	8.27371e+06
P60763	RAC3	Ras-related C3 botulinum toxin substrate 3 OS=Homo sapiens OX=9606 GN=RAC3 PE=1 SV=1	20	4	6	1	192	21.4	8.15	8.26969e+06
P30520	ADSS2	Adenylosuccinate synthetase isozyme 2 OS=Homo sapiens OX=9606 GN=ADSS2 PE=1 SV=3	2	1	1	1	456	50.1	6.55	8.24344e+06
P17028	ZNF24	Zinc finger protein 24 OS=Homo sapiens OX=9606 GN=ZNF24 PE=1 SV=4	11	4	7	4	368	42.1	6.21	8.21689e+06
Q86XI2	NCAPG2	Condensin-2 complex subunit G2 OS=Homo sapiens OX=9606 GN=NCAPG2 PE=1 SV=1	5	7	12	7	1143	130.9	6.87	8.20624e+06
Q9NV70	EXOC1	Exocyst complex component 1 OS=Homo sapiens OX=9606 GN=EXOC1 PE=1 SV=4	6	6	9	6	894	101.9	6.61	8.20148e+06
Q9UBI6	GNG12	Guanine nucleotide-binding protein G(I)/G(S)/G(O) subunit gamma-12 OS=Homo sapiens OX=9606 GN=GNG12 PE=1 SV=3	69	5	6	5	72	8	8.97	8.18962e+06
Q86U86	PBRM1	Protein polybromo-1 OS=Homo sapiens OX=9606 GN=PBRM1 PE=1 SV=1	6	10	13	10	1689	192.8	6.89	8.18914e+06
O14647	CHD2	Chromodomain-helicase-DNA-binding protein 2 OS=Homo sapiens OX=9606 GN=CHD2 PE=1 SV=2	3	6	12	2	1828	211.2	8.1	8.17459e+06
E9PGC8	MAP1A	Microtubule-associated protein 1A OS=Homo sapiens OX=9606 GN=MAP1A PE=1 SV=1	1	2	2	1	3041	331.1	4.93	8.16535e+06
P12273	PIP	Prolactin-inducible protein OS=Homo sapiens OX=9606 GN=PIP PE=1 SV=1	23	3	5	3	146	16.6	8.05	8.14267e+06
H0YL91	TRIP4	Activating signal cointegrator 1 OS=Homo sapiens OX=9606 GN=TRIP4 PE=1 SV=1	13	6	7	6	368	42	7.21	8.11152e+06
Q8TEX9	IPO4	Importin-4 OS=Homo sapiens OX=9606 GN=IPO4 PE=1 SV=2	7	6	10	6	1081	118.6	4.96	8.09568e+06
P42356	PI4KA	Phosphatidylinositol 4-kinase alpha OS=Homo sapiens OX=9606 GN=PI4KA PE=1 SV=4	5	10	14	10	2102	236.7	7.06	8.09343e+06
P46013	MKI67	Proliferation marker protein Ki-67 OS=Homo sapiens OX=9606 GN=MKI67 PE=1 SV=2	3	6	9	6	3256	358.5	9.45	8.08136e+06
Q13901	C1D	Nuclear nucleic acid-binding protein C1D OS=Homo sapiens OX=9606 GN=C1D PE=1 SV=1	11	2	3	2	141	16	9.03	8074985
P14373	TRIM27	Zinc finger protein RFP OS=Homo sapiens OX=9606 GN=TRIM27 PE=1 SV=1	9	4	7	4	513	58.5	6.21	8.06357e+06
Q8WXE9	STON2	Stonin-2 OS=Homo sapiens OX=9606 GN=STON2 PE=1 SV=1	1	1	4	1	905	101.1	5.39	8.06134e+06
Q14318	FKBP8	Peptidyl-prolyl cis-trans isomerase FKBP8 OS=Homo sapiens OX=9606 GN=FKBP8 PE=1 SV=2	11	3	3	3	412	44.5	4.84	8052831
P27694	RPA1	Replication protein A 70 kDa DNA-binding subunit OS=Homo sapiens OX=9606 GN=RPA1 PE=1 SV=2	8	5	5	5	616	68.1	7.21	8.0345e+06
Q96CM3	RPUSD4	Pseudouridylate synthase RPUSD4, mitochondrial OS=Homo sapiens OX=9606 GN=RPUSD4 PE=1 SV=1	4	2	2	2	377	42.2	9.88	8.03447e+06
P36873	PPP1CC	Serine/threonine-protein phosphatase PP1-gamma catalytic subunit OS=Homo sapiens OX=9606 GN=PPP1CC PE=1 SV=1	31	10	19	2	323	37	6.54	8.00692e+06
Q6P087	RPUSD3	Mitochondrial mRNA pseudouridine synthase RPUSD3 OS=Homo sapiens OX=9606 GN=RPUSD3 PE=1 SV=3	20	6	8	6	351	38.4	10.32	8.00277e+06
Q96EK4	THAP11	THAP domain-containing protein 11 OS=Homo sapiens OX=9606 GN=THAP11 PE=1 SV=2	8	3	5	3	314	34.4	8.98	7.99941e+06
G3V1L9	TJP1	Tight junction protein ZO-1 OS=Homo sapiens OX=9606 GN=TJP1 PE=1 SV=2	4	7	7	7	1861	208.2	7.25	7.97964e+06
Q9BXK1	KLF16	Krueppel-like factor 16 OS=Homo sapiens OX=9606 GN=KLF16 PE=1 SV=1	4	1	2	1	252	25.4	9.88	7.97442e+06
Q9BTD8	RBM42	RNA-binding protein 42 OS=Homo sapiens OX=9606 GN=RBM42 PE=1 SV=1	9	3	6	3	480	50.4	9.63	7.97058e+06
H0YCN4	DCUN1D5	DCN1-like protein (Fragment) OS=Homo sapiens OX=9606 GN=DCUN1D5 PE=1 SV=1	13	3	4	3	195	22.9	7.72	7.96344e+06
A0A7I2V584	SRP54	Signal recognition particle 54 kDa protein OS=Homo sapiens OX=9606 GN=SRP54 PE=1 SV=1	14	5	9	5	339	37.6	6.44	7.95511e+06
Q7Z478	DHX29	ATP-dependent RNA helicase DHX29 OS=Homo sapiens OX=9606 GN=DHX29 PE=1 SV=2	8	9	11	8	1369	155.1	8.09	7.93272e+06
A0A7P0T8D4	SNX9	Sorting nexin OS=Homo sapiens OX=9606 GN=SNX9 PE=1 SV=1	8	4	5	4	591	66	5.5	7.91935e+06
Q9BZE1	MRPL37	39S ribosomal protein L37, mitochondrial OS=Homo sapiens OX=9606 GN=MRPL37 PE=1 SV=2	18	6	9	6	423	48.1	8.59	7.91794e+06
Q969S3	ZNF622	Cytoplasmic 60S subunit biogenesis factor ZNF622 OS=Homo sapiens OX=9606 GN=ZNF622 PE=1 SV=1	11	5	6	5	477	54.2	6.15	7.86644e+06
O75487	GPC4	Glypican-4 OS=Homo sapiens OX=9606 GN=GPC4 PE=1 SV=4	8	3	4	3	556	62.4	6.68	7.86609e+06
Q5TEJ7	RPA2	Replication protein A 32 kDa subunit (Fragment) OS=Homo sapiens OX=9606 GN=RPA2 PE=1 SV=1	11	2	2	2	179	19.4	6.07	7.85746e+06
Q14C86	GAPVD1	GTPase-activating protein and VPS9 domain-containing protein 1 OS=Homo sapiens OX=9606 GN=GAPVD1 PE=1 SV=2	3	4	4	4	1478	164.9	5.22	7.85258e+06
Q86U42	PABPN1	Polyadenylate-binding protein 2 OS=Homo sapiens OX=9606 GN=PABPN1 PE=1 SV=3	9	2	4	2	306	32.7	5.06	7.83115e+06
P01706	IGLV2-11	Immunoglobulin lambda variable 2-11 OS=Homo sapiens OX=9606 GN=IGLV2-11 PE=1 SV=2	7	1	2	1	119	12.6	7.24	7826169
Q04917	YWHAH	14-3-3 protein eta OS=Homo sapiens OX=9606 GN=YWHAH PE=1 SV=4	35	9	15	4	246	28.2	4.84	7.82271e+06
Q96IU4	ABHD14B	Putative protein-lysine deacylase ABHD14B OS=Homo sapiens OX=9606 GN=ABHD14B PE=1 SV=1	33	5	7	5	210	22.3	6.4	7.81561e+06
H0Y512	APMAP	Adipocyte plasma membrane-associated protein (Fragment) OS=Homo sapiens OX=9606 GN=APMAP PE=1 SV=1	12	5	7	5	409	45.4	5.66	7.81106e+06
P57772	EEFSEC	Selenocysteine-specific elongation factor OS=Homo sapiens OX=9606 GN=EEFSEC PE=1 SV=4	11	7	9	7	596	65.3	8.35	7.79453e+06
O43776	NARS1	Asparagine--tRNA ligase, cytoplasmic OS=Homo sapiens OX=9606 GN=NARS1 PE=1 SV=1	14	6	11	6	548	62.9	6.25	7.78445e+06
P07384	CAPN1	Calpain-1 catalytic subunit OS=Homo sapiens OX=9606 GN=CAPN1 PE=1 SV=1	3	2	2	2	714	81.8	5.67	7.77323e+06
Q13042	CDC16	Cell division cycle protein 16 homolog OS=Homo sapiens OX=9606 GN=CDC16 PE=1 SV=2	8	5	6	5	620	71.6	5.85	7.72601e+06
A0A0A0MTH3	ILK	Integrin-linked protein kinase OS=Homo sapiens OX=9606 GN=ILK PE=1 SV=1	9	5	7	5	483	54.6	7.97	7.71746e+06
E9PMH5	BIRC2	Baculoviral IAP repeat-containing protein 2 OS=Homo sapiens OX=9606 GN=BIRC2 PE=1 SV=1	10	6	10	6	597	67.5	6.32	7.71502e+06
Q86VM9	ZC3H18	Zinc finger CCCH domain-containing protein 18 OS=Homo sapiens OX=9606 GN=ZC3H18 PE=1 SV=2	4	4	6	4	953	106.3	8.32	7.69943e+06
H7C4H6	FBXO9	F-box only protein 9 (Fragment) OS=Homo sapiens OX=9606 GN=FBXO9 PE=1 SV=8	5	1	1	1	191	22.3	8.31	7.68836e+06
Q9UBE0	SAE1	SUMO-activating enzyme subunit 1 OS=Homo sapiens OX=9606 GN=SAE1 PE=1 SV=1	19	6	7	6	346	38.4	5.3	7.6851e+06
Q96T76	MMS19	MMS19 nucleotide excision repair protein homolog OS=Homo sapiens OX=9606 GN=MMS19 PE=1 SV=2	7	7	10	7	1030	113.2	6.35	7.65358e+06
C9JLU1	POLR2H	DNA-directed RNA polymerases I, II, and III subunit RPABC3 (Fragment) OS=Homo sapiens OX=9606 GN=POLR2H PE=1 SV=8	16	2	2	2	148	16.9	4.68	7.64863e+06
Q8WXA9	SREK1	Splicing regulatory glutamine/lysine-rich protein 1 OS=Homo sapiens OX=9606 GN=SREK1 PE=1 SV=1	8	3	3	3	508	59.3	10.39	7.6307e+06
Q6PCB5	RSBN1L	Lysine-specific demethylase RSBN1L OS=Homo sapiens OX=9606 GN=RSBN1L PE=1 SV=2	7	5	7	4	846	94.8	8.78	7.62084e+06
Q93008	USP9X	Probable ubiquitin carboxyl-terminal hydrolase FAF-X OS=Homo sapiens OX=9606 GN=USP9X PE=1 SV=4	3	7	8	7	2554	290.3	5.8	7.59734e+06
A0A0A0MRX1	ELAVL2	ELAV-like protein OS=Homo sapiens OX=9606 GN=ELAVL2 PE=1 SV=1	13	5	5	4	389	42.6	9.04	7.58987e+06
P41223	BUD31	Protein BUD31 homolog OS=Homo sapiens OX=9606 GN=BUD31 PE=1 SV=2	11	2	2	2	144	17	8.82	7.58445e+06
O60678	PRMT3	Protein arginine N-methyltransferase 3 OS=Homo sapiens OX=9606 GN=PRMT3 PE=1 SV=4	14	6	7	6	531	59.9	5.35	7.57214e+06
Q969X5	ERGIC1	Endoplasmic reticulum-Golgi intermediate compartment protein 1 OS=Homo sapiens OX=9606 GN=ERGIC1 PE=1 SV=1	13	4	4	4	290	32.6	7.06	7.53132e+06
A2IDC6	MRPL28	39S ribosomal protein L28, mitochondrial (Fragment) OS=Homo sapiens OX=9606 GN=MRPL28 PE=1 SV=1	16	5	6	5	240	28.5	7.94	7.52161e+06
E9PHV5	ITPRID2	Protein ITPRID2 OS=Homo sapiens OX=9606 GN=ITPRID2 PE=1 SV=1	5	5	5	5	1237	136.1	5.2	7.51592e+06
F6T1Q0	PDE12	2',5'-phosphodiesterase 12 OS=Homo sapiens OX=9606 GN=PDE12 PE=1 SV=1	5	2	2	2	472	52.1	7.84	7513649
Q5VYS8	TUT7	Terminal uridylyltransferase 7 OS=Homo sapiens OX=9606 GN=TUT7 PE=1 SV=1	4	6	7	6	1495	171.1	6.83	7.50284e+06
A0A669KAX9	3 SV	Ribosomal_L2_C domain-containing protein (Fragment) OS=Homo sapiens OX=9606 PE=3 SV=1	12	3	5	3	238	26	10.23	7.47575e+06
G3V167	PARP2	Poly [ADP-ribose] polymerase OS=Homo sapiens OX=9606 GN=PARP2 PE=1 SV=1	8	4	4	4	531	60.2	8.91	7.46654e+06
P43487	RANBP1	Ran-specific GTPase-activating protein OS=Homo sapiens OX=9606 GN=RANBP1 PE=1 SV=1	15	3	5	3	201	23.3	5.29	7.45608e+06
P30086	PEBP1	Phosphatidylethanolamine-binding protein 1 OS=Homo sapiens OX=9606 GN=PEBP1 PE=1 SV=3	30	4	5	4	187	21	7.53	7.43993e+06
Q9BSJ2	TUBGCP2	Gamma-tubulin complex component 2 OS=Homo sapiens OX=9606 GN=TUBGCP2 PE=1 SV=2	7	6	6	6	902	102.5	6.84	7.42507e+06
O95373	IPO7	Importin-7 OS=Homo sapiens OX=9606 GN=IPO7 PE=1 SV=1	7	6	8	6	1038	119.4	4.82	7.4132e+06
Q15323	KRT31	Keratin, type I cuticular Ha1 OS=Homo sapiens OX=9606 GN=KRT31 PE=1 SV=3	20	8	15	1	416	47.2	4.88	7.41079e+06
A0A8I5KUU7	DDX10	RNA helicase OS=Homo sapiens OX=9606 GN=DDX10 PE=1 SV=1	9	4	6	4	489	55.9	9.76	7.40024e+06
O00401	WASL	Actin nucleation-promoting factor WASL OS=Homo sapiens OX=9606 GN=WASL PE=1 SV=2	2	1	1	1	505	54.8	7.93	7.36655e+06
Q92750	TAF4B	Transcription initiation factor TFIID subunit 4B OS=Homo sapiens OX=9606 GN=TAF4B PE=1 SV=2	1	1	2	1	862	91	9.54	7334406
Q9UMR2	DDX19B	ATP-dependent RNA helicase DDX19B OS=Homo sapiens OX=9606 GN=DDX19B PE=1 SV=1	15	7	7	7	479	53.9	6.3	7.32741e+06
A0A590UJ50	CUL1	Cullin-1 OS=Homo sapiens OX=9606 GN=CUL1 PE=1 SV=1	9	7	9	7	759	87.6	7.78	7.31921e+06
H3BUF6	ATXN2L	Ataxin-2-like protein OS=Homo sapiens OX=9606 GN=ATXN2L PE=1 SV=1	9	9	12	9	1068	112.6	8.69	7.31887e+06
Q9HC52	CBX8	Chromobox protein homolog 8 OS=Homo sapiens OX=9606 GN=CBX8 PE=1 SV=3	11	5	9	5	389	43.4	9.91	7292550
Q9P0L0	VAPA	Vesicle-associated membrane protein-associated protein A OS=Homo sapiens OX=9606 GN=VAPA PE=1 SV=3	20	4	6	4	249	27.9	8.62	7.28071e+06
Q9BXS5	AP1M1	AP-1 complex subunit mu-1 OS=Homo sapiens OX=9606 GN=AP1M1 PE=1 SV=3	12	5	5	5	423	48.6	7.3	7278086
Q13123	IK	Protein Red OS=Homo sapiens OX=9606 GN=IK PE=1 SV=3	5	3	4	3	557	65.6	6.64	7.2637e+06
Q86YZ3	HRNR	Hornerin OS=Homo sapiens OX=9606 GN=HRNR PE=1 SV=2	8	5	17	5	2850	282.2	10.04	7.23488e+06
Q9H501	ESF1	ESF1 homolog OS=Homo sapiens OX=9606 GN=ESF1 PE=1 SV=1	8	7	7	7	851	98.7	5.11	7.20953e+06
H9KV45	UBE2D3	Ubiquitin-conjugating enzyme E2 D3 OS=Homo sapiens OX=9606 GN=UBE2D3 PE=1 SV=1	8	1	1	1	141	15.9	6.29	7197831
E9PHA2	NCAPH	Condensin complex subunit 2 OS=Homo sapiens OX=9606 GN=NCAPH PE=1 SV=1	7	5	5	5	730	81.5	5.06	7.19321e+06
Q53F19	NCBP3	Nuclear cap-binding protein subunit 3 OS=Homo sapiens OX=9606 GN=NCBP3 PE=1 SV=2	3	2	2	2	620	70.5	5.73	7.18775e+06
Q8N5L8	RPP25L	Ribonuclease P protein subunit p25-like protein OS=Homo sapiens OX=9606 GN=RPP25L PE=1 SV=1	17	3	3	3	163	17.6	10.3	7.1799e+06
Q8N7H5	PAF1	RNA polymerase II-associated factor 1 homolog OS=Homo sapiens OX=9606 GN=PAF1 PE=1 SV=2	13	6	6	6	531	59.9	4.63	7.17959e+06
Q96QE5	TEFM	Transcription elongation factor, mitochondrial OS=Homo sapiens OX=9606 GN=TEFM PE=1 SV=1	9	4	8	4	360	41.7	9.32	7.17733e+06
Q8N1N4	KRT78	Keratin, type II cytoskeletal 78 OS=Homo sapiens OX=9606 GN=KRT78 PE=1 SV=2	14	7	12	5	520	56.8	6.02	7.15976e+06
Q13162	PRDX4	Peroxiredoxin-4 OS=Homo sapiens OX=9606 GN=PRDX4 PE=1 SV=1	18	4	5	3	271	30.5	6.29	7.1473e+06
Q15776	ZKSCAN8	Zinc finger protein with KRAB and SCAN domains 8 OS=Homo sapiens OX=9606 GN=ZKSCAN8 PE=1 SV=2	8	4	5	4	578	65.8	7.39	7.13986e+06
B1AXG1	RPS6KA3	non-specific serine/threonine protein kinase OS=Homo sapiens OX=9606 GN=RPS6KA3 PE=1 SV=2	8	5	8	5	711	80.7	8.28	7.13244e+06
Q7L590	MCM10	Protein MCM10 homolog OS=Homo sapiens OX=9606 GN=MCM10 PE=1 SV=2	7	6	8	6	875	98.1	8.75	7.12927e+06
Q9UII4	HERC5	E3 ISG15--protein ligase HERC5 OS=Homo sapiens OX=9606 GN=HERC5 PE=1 SV=2	6	6	8	6	1024	116.8	7.65	7.1264e+06
O95816	BAG2	BAG family molecular chaperone regulator 2 OS=Homo sapiens OX=9606 GN=BAG2 PE=1 SV=1	18	4	5	4	211	23.8	6.7	7.1005e+06
Q9NXC5	MIOS	GATOR complex protein MIOS OS=Homo sapiens OX=9606 GN=MIOS PE=1 SV=2	7	6	6	6	875	98.5	6.73	7.09672e+06
P18031	PTPN1	Tyrosine-protein phosphatase non-receptor type 1 OS=Homo sapiens OX=9606 GN=PTPN1 PE=1 SV=1	9	4	5	4	435	49.9	6.27	7.09378e+06
P01876	IGHA1	Immunoglobulin heavy constant alpha 1 OS=Homo sapiens OX=9606 GN=IGHA1 PE=1 SV=2	8	3	4	3	353	37.6	6.51	7.09365e+06
F8VQR7	CSRP2	Cysteine and glycine-rich protein 2 OS=Homo sapiens OX=9606 GN=CSRP2 PE=1 SV=1	34	5	5	5	187	20.7	8.41	7.06735e+06
O75367	MACROH2A1	Core histone macro-H2A.1 OS=Homo sapiens OX=9606 GN=MACROH2A1 PE=1 SV=5	7	3	7	3	369	39.2	9.83	7060021
Q9UHQ1	NARF	Nuclear prelamin A recognition factor OS=Homo sapiens OX=9606 GN=NARF PE=1 SV=1	2	1	3	1	456	51.1	7.08	7.05361e+06
A0A8I5KQ21	KRAS	GTPase KRas OS=Homo sapiens OX=9606 GN=KRAS PE=1 SV=1	26	4	5	2	163	18.6	9.06	7.05131e+06
Q9BV20	MRI1	Methylthioribose-1-phosphate isomerase OS=Homo sapiens OX=9606 GN=MRI1 PE=1 SV=1	6	2	5	2	369	39.1	6.3	7048519
H7BXY5	NEXN	Nexilin (Fragment) OS=Homo sapiens OX=9606 GN=NEXN PE=1 SV=1	5	4	5	4	576	68.9	5.06	7.04712e+06
Q04695	KRT17	Keratin, type I cytoskeletal 17 OS=Homo sapiens OX=9606 GN=KRT17 PE=1 SV=2	27	15	35	4	432	48.1	5.02	7.04255e+06
P42166	TMPO	Lamina-associated polypeptide 2, isoform alpha OS=Homo sapiens OX=9606 GN=TMPO PE=1 SV=2	14	8	9	5	694	75.4	7.66	7.03133e+06
P27144	AK4	Adenylate kinase 4, mitochondrial OS=Homo sapiens OX=9606 GN=AK4 PE=1 SV=1	17	4	5	4	223	25.3	8.4	7.02385e+06
Q9Y512	SAMM50	Sorting and assembly machinery component 50 homolog OS=Homo sapiens OX=9606 GN=SAMM50 PE=1 SV=3	8	4	6	4	469	51.9	6.9	7.02175e+06
E7ENQ1	MAP4K4	Mitogen-activated protein kinase kinase kinase kinase 4 OS=Homo sapiens OX=9606 GN=MAP4K4 PE=1 SV=1	3	4	4	4	1154	132.1	7.53	7.00408e+06
P08559	PDHA1	Pyruvate dehydrogenase E1 component subunit alpha, somatic form, mitochondrial OS=Homo sapiens OX=9606 GN=PDHA1 PE=1 SV=3	8	3	4	3	390	43.3	8.06	6.9942e+06
Q9UN81	L1RE1	LINE-1 retrotransposable element ORF1 protein OS=Homo sapiens OX=9606 GN=L1RE1 PE=1 SV=1	12	4	4	4	338	40	9.51	6.97996e+06
O94806	PRKD3	Serine/threonine-protein kinase D3 OS=Homo sapiens OX=9606 GN=PRKD3 PE=1 SV=1	6	5	7	2	890	100.4	6.87	6.9798e+06
P0C7P4	UQCRFS1P1	Putative cytochrome b-c1 complex subunit Rieske-like protein 1 OS=Homo sapiens OX=9606 GN=UQCRFS1P1 PE=5 SV=1	6	2	2	2	283	30.8	8.87	6978712
O75475	PSIP1	PC4 and SFRS1-interacting protein OS=Homo sapiens OX=9606 GN=PSIP1 PE=1 SV=1	8	5	7	5	530	60.1	9.13	6.97714e+06
Q9Y3B9	RRP15	RRP15-like protein OS=Homo sapiens OX=9606 GN=RRP15 PE=1 SV=2	11	3	4	3	282	31.5	5.52	6.97022e+06
A0A6Q8PFM4	RBFOX1	RNA binding protein fox-1 homolog 1 OS=Homo sapiens OX=9606 GN=RBFOX1 PE=1 SV=1	11	4	4	4	415	44.7	6.06	6.96676e+06
P13861	PRKAR2A	cAMP-dependent protein kinase type II-alpha regulatory subunit OS=Homo sapiens OX=9606 GN=PRKAR2A PE=1 SV=2	9	4	5	4	404	45.5	5.07	6.94801e+06
E9PF06	MRPL3	39S ribosomal protein L3, mitochondrial (Fragment) OS=Homo sapiens OX=9606 GN=MRPL3 PE=1 SV=1	9	2	3	2	176	19.6	9.2	6.94371e+06
Q9NSI2	SLX9	Ribosome biogenesis protein SLX9 homolog OS=Homo sapiens OX=9606 GN=SLX9 PE=1 SV=2	32	6	11	6	230	25.4	11.08	6.89872e+06
Q03936	ZNF92	Zinc finger protein 92 OS=Homo sapiens OX=9606 GN=ZNF92 PE=1 SV=2	13	4	5	1	586	68.4	9.28	6.88599e+06
Q96IX5	ATP5MK	ATP synthase membrane subunit K, mitochondrial OS=Homo sapiens OX=9606 GN=ATP5MK PE=1 SV=1	45	2	2	2	58	6.5	9.76	6882391
A0A2R8Y5P7	HARS2	histidine--tRNA ligase OS=Homo sapiens OX=9606 GN=HARS2 PE=1 SV=1	10	5	8	2	512	57.5	8.02	6.87402e+06
E5RIM1	NSMCE2	E3 SUMO-protein ligase NSE2 (Fragment) OS=Homo sapiens OX=9606 GN=NSMCE2 PE=1 SV=1	15	2	2	2	139	15.5	6.57	6.85204e+06
F5H7W8	C12orf43	Protein CUSTOS OS=Homo sapiens OX=9606 GN=C12orf43 PE=1 SV=2	14	3	4	3	293	31.7	9.32	6.8383e+06
Q9H857	NT5DC2	5'-nucleotidase domain-containing protein 2 OS=Homo sapiens OX=9606 GN=NT5DC2 PE=1 SV=1	11	6	6	6	520	60.7	6.77	6.82686e+06
P98179	RBM3	RNA-binding protein 3 OS=Homo sapiens OX=9606 GN=RBM3 PE=1 SV=1	27	3	4	3	157	17.2	8.91	6.82345e+06
F8VYN9	ARL1	ADP-ribosylation factor-like protein 1 OS=Homo sapiens OX=9606 GN=ARL1 PE=1 SV=1	10	2	2	2	194	21.8	6.77	6.81132e+06
A0A0A0MSH9	CHD1L	Chromodomain-helicase-DNA-binding protein 1-like OS=Homo sapiens OX=9606 GN=CHD1L PE=1 SV=2	9	7	10	7	825	92.9	6.84	6794244
Q01085	TIAL1	Nucleolysin TIAR OS=Homo sapiens OX=9606 GN=TIAL1 PE=1 SV=1	5	2	2	1	375	41.6	7.74	6.78053e+06
H0Y6W0	TOP3B	DNA topoisomerase (Fragment) OS=Homo sapiens OX=9606 GN=TOP3B PE=1 SV=1	9	5	8	5	525	59.3	8.1	6.76643e+06
C9JAZ1	MTX2	Metaxin-2 (Fragment) OS=Homo sapiens OX=9606 GN=MTX2 PE=1 SV=1	9	2	2	2	229	25.7	5.27	6.73801e+06
O75695	RP2	Protein XRP2 OS=Homo sapiens OX=9606 GN=RP2 PE=1 SV=4	10	4	6	4	350	39.6	5.12	6.71647e+06
Q9NR31	SAR1A	GTP-binding protein SAR1a OS=Homo sapiens OX=9606 GN=SAR1A PE=1 SV=1	10	2	5	2	198	22.4	6.68	6706809
A0A0A0MQX8	MBNL1	Muscleblind-like protein 1 OS=Homo sapiens OX=9606 GN=MBNL1 PE=1 SV=1	8	3	4	3	400	43	8.82	6.7002e+06
A0A087WYT3	PTGES3	Prostaglandin E synthase 3 OS=Homo sapiens OX=9606 GN=PTGES3 PE=1 SV=1	14	2	4	2	164	19.1	4.55	6.6989e+06
Q8NBN7	RDH13	Retinol dehydrogenase 13 OS=Homo sapiens OX=9606 GN=RDH13 PE=1 SV=2	15	5	6	5	331	35.9	8.1	6.68963e+06
Q9Y266	NUDC	Nuclear migration protein nudC OS=Homo sapiens OX=9606 GN=NUDC PE=1 SV=1	9	3	4	3	331	38.2	5.38	6.66745e+06
Q86W50	METTL16	RNA N6-adenosine-methyltransferase METTL16 OS=Homo sapiens OX=9606 GN=METTL16 PE=1 SV=2	11	6	7	6	562	63.6	7.85	6.6352e+06
Q9Y6M4	CSNK1G3	Casein kinase I isoform gamma-3 OS=Homo sapiens OX=9606 GN=CSNK1G3 PE=1 SV=2	9	5	6	3	447	51.4	9.22	6.60175e+06
Q01433	AMPD2	AMP deaminase 2 OS=Homo sapiens OX=9606 GN=AMPD2 PE=1 SV=2	4	4	4	4	879	100.6	6.93	6.59802e+06
P30260	CDC27	Cell division cycle protein 27 homolog OS=Homo sapiens OX=9606 GN=CDC27 PE=1 SV=2	6	5	5	5	824	91.8	7.02	6.57748e+06
Q66K74	MAP1S	Microtubule-associated protein 1S OS=Homo sapiens OX=9606 GN=MAP1S PE=1 SV=2	6	5	6	5	1059	112.1	7.3	6.57144e+06
Q8NCT3	MATCAP2	Putative tyrosine carboxypeptidase MATCAP2 OS=Homo sapiens OX=9606 GN=MATCAP2 PE=2 SV=4	2	1	1	1	520	60.5	10.02	6.55751e+06
O95707	POP4	Ribonuclease P protein subunit p29 OS=Homo sapiens OX=9606 GN=POP4 PE=1 SV=2	19	4	5	4	220	25.4	10.07	6.53821e+06
A0A087WYQ1	SPTBN2	Spectrin beta chain OS=Homo sapiens OX=9606 GN=SPTBN2 PE=1 SV=1	4	10	13	4	2397	271.5	6.23	6.52921e+06
Q6PK04	CCDC137	Coiled-coil domain-containing protein 137 OS=Homo sapiens OX=9606 GN=CCDC137 PE=1 SV=1	16	4	4	4	289	33.2	10.93	6504776
Q9BYC9	MRPL20	39S ribosomal protein L20, mitochondrial OS=Homo sapiens OX=9606 GN=MRPL20 PE=1 SV=1	19	3	7	3	149	17.4	10.86	6.49294e+06
Q03113	GNA12	Guanine nucleotide-binding protein subunit alpha-12 OS=Homo sapiens OX=9606 GN=GNA12 PE=1 SV=4	5	2	2	1	381	44.3	9.83	6483106
A0A804HKE8	MCCC2	methylcrotonoyl-CoA carboxylase OS=Homo sapiens OX=9606 GN=MCCC2 PE=1 SV=1	12	6	8	6	533	57.7	7.36	6.44541e+06
H7C5W9	ATP2A2	P-type Ca(2+) transporter (Fragment) OS=Homo sapiens OX=9606 GN=ATP2A2 PE=1 SV=1	5	4	4	4	933	102.5	5.59	6.44148e+06
Q9UJK0	TSR3	18S rRNA aminocarboxypropyltransferase OS=Homo sapiens OX=9606 GN=TSR3 PE=1 SV=1	12	3	4	3	312	33.6	6.87	6.42297e+06
Q52LJ0	FAM98B	Protein FAM98B OS=Homo sapiens OX=9606 GN=FAM98B PE=1 SV=2	10	4	6	4	433	45.5	8.69	6.41658e+06
K7ENK9	VAMP2	Vesicle-associated membrane protein 2 OS=Homo sapiens OX=9606 GN=VAMP2 PE=3 SV=1	35	2	3	2	68	7.8	8.79	6.41196e+06
H0Y9D8	PPA2	inorganic diphosphatase (Fragment) OS=Homo sapiens OX=9606 GN=PPA2 PE=1 SV=1	4	1	2	1	226	25.6	7.77	6.4051e+06
O00264	PGRMC1	Membrane-associated progesterone receptor component 1 OS=Homo sapiens OX=9606 GN=PGRMC1 PE=1 SV=3	27	4	5	4	195	21.7	4.7	6.38155e+06
Q96QK1	VPS35	Vacuolar protein sorting-associated protein 35 OS=Homo sapiens OX=9606 GN=VPS35 PE=1 SV=2	4	3	3	3	796	91.6	5.49	6.37713e+06
A0A5F9ZHU7	PRIM2	DNA primase large subunit OS=Homo sapiens OX=9606 GN=PRIM2 PE=1 SV=1	9	5	6	5	595	68.3	7.64	6.37479e+06
P39748	FEN1	Flap endonuclease 1 OS=Homo sapiens OX=9606 GN=FEN1 PE=1 SV=1	8	3	3	3	380	42.6	8.62	6.36254e+06
P02765	AHSG	Alpha-2-HS-glycoprotein OS=Homo sapiens OX=9606 GN=AHSG PE=1 SV=2	5	2	4	2	367	39.3	5.72	6.3529e+06
Q5QPA5	MRPS18A	39S ribosomal protein S18a, mitochondrial (Fragment) OS=Homo sapiens OX=9606 GN=MRPS18A PE=1 SV=9	6	2	2	2	263	29.6	10.7	6.35252e+06
B7Z7P8	ETF1	Eukaryotic peptide chain release factor subunit 1 OS=Homo sapiens OX=9606 GN=ETF1 PE=1 SV=1	12	5	6	5	423	47.4	5.57	6.3388e+06
Q8WWH5	TRUB1	Pseudouridylate synthase TRUB1 OS=Homo sapiens OX=9606 GN=TRUB1 PE=1 SV=1	11	4	8	4	349	37.2	8.25	6.30935e+06
Q8N122	RPTOR	Regulatory-associated protein of mTOR OS=Homo sapiens OX=9606 GN=RPTOR PE=1 SV=1	3	4	4	4	1335	148.9	6.89	6.29478e+06
A0A2R8YFH3	SERAC1	Protein SERAC1 OS=Homo sapiens OX=9606 GN=SERAC1 PE=1 SV=1	1	1	1	1	622	70.4	7.42	6291271
H0Y3P2	EIF4G2	Eukaryotic translation initiation factor 4 gamma 2 OS=Homo sapiens OX=9606 GN=EIF4G2 PE=1 SV=1	7	5	7	5	869	98.1	6.99	6.27534e+06
Q96S59	RANBP9	Ran-binding protein 9 OS=Homo sapiens OX=9606 GN=RANBP9 PE=1 SV=1	7	4	4	4	729	77.8	6.79	6.25536e+06
H0Y455	DNA2	DNA replication ATP-dependent helicase/nuclease (Fragment) OS=Homo sapiens OX=9606 GN=DNA2 PE=1 SV=1	2	1	1	1	375	42.3	8.84	6247056
Q9NXS2	QPCTL	Glutaminyl-peptide cyclotransferase-like protein OS=Homo sapiens OX=9606 GN=QPCTL PE=1 SV=2	8	3	3	3	382	42.9	9.82	6.24331e+06
Q9BW71	HIRIP3	HIRA-interacting protein 3 OS=Homo sapiens OX=9606 GN=HIRIP3 PE=1 SV=3	14	6	7	6	556	61.9	8.54	6.23941e+06
F8W726	UBAP2L	Ubiquitin-associated protein 2-like OS=Homo sapiens OX=9606 GN=UBAP2L PE=1 SV=2	6	5	6	5	1079	113.6	6.68	6.23413e+06
Q9BYG5	PARD6B	Partitioning defective 6 homolog beta OS=Homo sapiens OX=9606 GN=PARD6B PE=1 SV=1	5	2	3	2	372	41.2	5.58	6.23119e+06
O94927	HAUS5	HAUS augmin-like complex subunit 5 OS=Homo sapiens OX=9606 GN=HAUS5 PE=1 SV=2	9	5	13	5	633	71.6	8.51	6.21172e+06
P55036	PSMD4	26S proteasome non-ATPase regulatory subunit 4 OS=Homo sapiens OX=9606 GN=PSMD4 PE=1 SV=1	15	4	4	4	377	40.7	4.79	6.19125e+06
Q9UER7	DAXX	Death domain-associated protein 6 OS=Homo sapiens OX=9606 GN=DAXX PE=1 SV=2	6	3	4	3	740	81.3	4.87	6.18925e+06
P24941	CDK2	Cyclin-dependent kinase 2 OS=Homo sapiens OX=9606 GN=CDK2 PE=1 SV=2	23	6	8	5	298	33.9	8.68	6.18183e+06
Q8NF37	LPCAT1	Lysophosphatidylcholine acyltransferase 1 OS=Homo sapiens OX=9606 GN=LPCAT1 PE=1 SV=2	8	4	8	4	534	59.1	6.02	6.17763e+06
O75179	ANKRD17	Ankyrin repeat domain-containing protein 17 OS=Homo sapiens OX=9606 GN=ANKRD17 PE=1 SV=3	3	6	9	4	2603	274.1	6.52	6.15292e+06
A0A494C050	NKAP	NF-kappa-B-activating protein (Fragment) OS=Homo sapiens OX=9606 GN=NKAP PE=1 SV=1	9	4	4	4	414	47	10.14	6.14613e+06
O14965	AURKA	Aurora kinase A OS=Homo sapiens OX=9606 GN=AURKA PE=1 SV=3	10	4	6	3	403	45.8	9.39	6.14553e+06
E9PB51	RBM4	RNA-binding protein 4 (Fragment) OS=Homo sapiens OX=9606 GN=RBM4 PE=1 SV=1	64	14	27	2	240	26.3	7.55	6.14481e+06
Q9NVJ2	ARL8B	ADP-ribosylation factor-like protein 8B OS=Homo sapiens OX=9606 GN=ARL8B PE=1 SV=1	15	3	3	3	186	21.5	8.43	6.11986e+06
Q9NTK5	OLA1	Obg-like ATPase 1 OS=Homo sapiens OX=9606 GN=OLA1 PE=1 SV=2	8	3	4	3	396	44.7	7.81	6.11341e+06
Q9BQ70	TCF25	Transcription factor 25 OS=Homo sapiens OX=9606 GN=TCF25 PE=1 SV=1	6	4	4	4	676	76.6	6.35	6.1062e+06
Q96MG7	NSMCE3	Non-structural maintenance of chromosomes element 3 homolog OS=Homo sapiens OX=9606 GN=NSMCE3 PE=1 SV=1	18	5	7	5	304	34.3	9.28	6.08446e+06
A0A7I2V3V3	KIF11	Kinesin-like protein OS=Homo sapiens OX=9606 GN=KIF11 PE=1 SV=1	9	5	6	5	533	60.1	6.06	6.07114e+06
A0A494C0D4	PPOX	Protoporphyrinogen oxidase (Fragment) OS=Homo sapiens OX=9606 GN=PPOX PE=1 SV=1	3	1	1	1	379	40.3	7.5	6.06876e+06
Q96SB8	SMC6	Structural maintenance of chromosomes protein 6 OS=Homo sapiens OX=9606 GN=SMC6 PE=1 SV=2	7	7	9	7	1091	126.2	6.99	6.04802e+06
Q9BVS4	RIOK2	Serine/threonine-protein kinase RIO2 OS=Homo sapiens OX=9606 GN=RIOK2 PE=1 SV=2	9	4	6	4	552	63.2	5.94	6.03245e+06
A0A7I2V5Q5	PPIG	Peptidyl-prolyl cis-trans isomerase G OS=Homo sapiens OX=9606 GN=PPIG PE=1 SV=1	3	2	2	2	751	88.3	10.29	6.01572e+06
Q71RC2	LARP4	La-related protein 4 OS=Homo sapiens OX=9606 GN=LARP4 PE=1 SV=3	6	4	5	4	724	80.5	6.61	6.01167e+06
A0A0A0MTI1	DHCR24	Delta(24)-sterol reductase OS=Homo sapiens OX=9606 GN=DHCR24 PE=1 SV=1	3	2	3	2	528	61.4	8.13	6.00568e+06
Q5SY16	NOL9	Polynucleotide 5'-hydroxyl-kinase NOL9 OS=Homo sapiens OX=9606 GN=NOL9 PE=1 SV=1	7	5	6	5	702	79.3	9.13	5.97535e+06
D6RG13	RPS3A	40S ribosomal protein S3a (Fragment) OS=Homo sapiens OX=9606 GN=RPS3A PE=1 SV=1	67	20	111	1	223	25.6	9.66	5967783
D6RBW1	EIF4E	Eukaryotic translation initiation factor 4E OS=Homo sapiens OX=9606 GN=EIF4E PE=1 SV=1	8	2	3	2	245	28.5	8.12	5.95191e+06
O00560	SDCBP	Syntenin-1 OS=Homo sapiens OX=9606 GN=SDCBP PE=1 SV=1	8	2	3	2	298	32.4	7.53	5.94122e+06
J3QL56	SCO1	Protein SCO1 homolog, mitochondrial OS=Homo sapiens OX=9606 GN=SCO1 PE=1 SV=1	6	2	2	2	270	30.2	9.57	5.93719e+06
Q9NSV4	DIAPH3	Protein diaphanous homolog 3 OS=Homo sapiens OX=9606 GN=DIAPH3 PE=1 SV=4	5	5	8	4	1193	136.8	7.03	5.93615e+06
Q5SWX3	CAMK2G	calcium/calmodulin-dependent protein kinase OS=Homo sapiens OX=9606 GN=CAMK2G PE=1 SV=1	9	4	6	2	516	57.8	7.3	5.93141e+06
K7ESG5	PSME3	Proteasome activator complex subunit 3 OS=Homo sapiens OX=9606 GN=PSME3 PE=1 SV=1	14	3	3	3	198	23.2	8.32	5.93026e+06
A0A494C0W0	PARN	Poly(A)-specific ribonuclease PARN OS=Homo sapiens OX=9606 GN=PARN PE=1 SV=1	5	4	4	4	664	76.3	6.18	5.92839e+06
C9K0K2	CPSF4	Cleavage and polyadenylation specificity factor subunit 4 (Fragment) OS=Homo sapiens OX=9606 GN=CPSF4 PE=1 SV=1	11	1	2	1	112	13.3	8.19	5927498
Q9NXG2	THUMPD1	THUMP domain-containing protein 1 OS=Homo sapiens OX=9606 GN=THUMPD1 PE=1 SV=2	12	5	7	5	353	39.3	7.88	5.91593e+06
C9JG87	MRPL39	39S ribosomal protein L39, mitochondrial (Fragment) OS=Homo sapiens OX=9606 GN=MRPL39 PE=1 SV=1	13	4	5	4	297	34	8.15	5.87946e+06
Q8TDX7	NEK7	Serine/threonine-protein kinase Nek7 OS=Homo sapiens OX=9606 GN=NEK7 PE=1 SV=1	13	4	4	4	302	34.5	8.25	5.87627e+06
Q8ND24	RNF214	RING finger protein 214 OS=Homo sapiens OX=9606 GN=RNF214 PE=1 SV=2	4	3	4	3	703	77.6	6.95	5.87069e+06
Q9UHR4	BAIAP2L1	Brain-specific angiogenesis inhibitor 1-associated protein 2-like protein 1 OS=Homo sapiens OX=9606 GN=BAIAP2L1 PE=1 SV=2	7	4	5	4	511	56.8	8.68	5.86219e+06
Q5QPL9	RALY	RNA-binding protein Raly (Fragment) OS=Homo sapiens OX=9606 GN=RALY PE=1 SV=1	12	3	3	3	237	24.7	10.49	5.85769e+06
P04181	OAT	Ornithine aminotransferase, mitochondrial OS=Homo sapiens OX=9606 GN=OAT PE=1 SV=1	9	4	5	4	439	48.5	7.03	5.82406e+06
Q8IWR0	ZC3H7A	Zinc finger CCCH domain-containing protein 7A OS=Homo sapiens OX=9606 GN=ZC3H7A PE=1 SV=1	3	4	5	4	971	110.5	7.3	5.81629e+06
Q9BSF4	TIMM29	Mitochondrial import inner membrane translocase subunit Tim29 OS=Homo sapiens OX=9606 GN=TIMM29 PE=1 SV=2	7	2	2	2	260	29.2	8.09	5.80611e+06
Q8WUY1	THEM6	Protein THEM6 OS=Homo sapiens OX=9606 GN=THEM6 PE=1 SV=2	11	3	4	3	208	23.9	9.55	5.79559e+06
H3BSB3	MPHOSPH6	M-phase phosphoprotein 6 OS=Homo sapiens OX=9606 GN=MPHOSPH6 PE=1 SV=1	15	3	5	3	131	15.5	4.88	5.78893e+06
Q13136	PPFIA1	Liprin-alpha-1 OS=Homo sapiens OX=9606 GN=PPFIA1 PE=1 SV=1	3	3	3	3	1202	135.7	6.29	5.76579e+06
H0Y488	ARID1A	AT-rich interactive domain-containing protein 1A OS=Homo sapiens OX=9606 GN=ARID1A PE=1 SV=2	3	5	6	5	1901	205.7	6.73	5.74992e+06
Q9Y5V3	MAGED1	Melanoma-associated antigen D1 OS=Homo sapiens OX=9606 GN=MAGED1 PE=1 SV=3	8	7	8	6	778	86.1	5.83	5.74231e+06
Q8NEZ5	FBXO22	F-box only protein 22 OS=Homo sapiens OX=9606 GN=FBXO22 PE=1 SV=1	8	3	4	3	403	44.5	7.03	5.71785e+06
Q96SZ6	CDK5RAP1	Mitochondrial tRNA methylthiotransferase CDK5RAP1 OS=Homo sapiens OX=9606 GN=CDK5RAP1 PE=1 SV=2	9	5	6	5	601	67.6	8.21	5.70283e+06
D6RAN8	MRPL27	39S ribosomal protein L27, mitochondrial OS=Homo sapiens OX=9606 GN=MRPL27 PE=1 SV=1	11	1	1	1	93	10.5	9.54	5700583
A0A7P0TB94	DDX20	RNA helicase OS=Homo sapiens OX=9606 GN=DDX20 PE=1 SV=1	8	3	4	3	423	46.9	7.47	5.67273e+06
P01834	IGKC	Immunoglobulin kappa constant OS=Homo sapiens OX=9606 GN=IGKC PE=1 SV=2	51	3	5	3	107	11.8	6.52	5.66442e+06
Q9UNY4	TTF2	Transcription termination factor 2 OS=Homo sapiens OX=9606 GN=TTF2 PE=1 SV=2	3	4	4	4	1162	129.5	8.37	5.66248e+06
Q92797	SYMPK	Symplekin OS=Homo sapiens OX=9606 GN=SYMPK PE=1 SV=2	1	1	1	1	1274	141.1	6.13	5.65108e+06
Q9UM00	TMCO1	Calcium load-activated calcium channel OS=Homo sapiens OX=9606 GN=TMCO1 PE=1 SV=2	8	2	3	2	239	27.1	10.26	5.6458e+06
Q0VDF9	HSPA14	Heat shock 70 kDa protein 14 OS=Homo sapiens OX=9606 GN=HSPA14 PE=1 SV=1	8	4	5	4	509	54.8	5.59	5.61388e+06
P20700	LMNB1	Lamin-B1 OS=Homo sapiens OX=9606 GN=LMNB1 PE=1 SV=2	7	5	5	5	586	66.4	5.16	5.61187e+06
Q13185	CBX3	Chromobox protein homolog 3 OS=Homo sapiens OX=9606 GN=CBX3 PE=1 SV=4	23	4	4	3	183	20.8	5.33	5.60732e+06
P09471	GNAO1	Guanine nucleotide-binding protein G(o) subunit alpha OS=Homo sapiens OX=9606 GN=GNAO1 PE=1 SV=4	21	6	7	4	354	40	5.53	5.60537e+06
P82664	MRPS10	28S ribosomal protein S10, mitochondrial OS=Homo sapiens OX=9606 GN=MRPS10 PE=1 SV=2	13	2	4	2	201	23	8	5.60531e+06
J3QLE4	DUS1L	tRNA-dihydrouridine(16/17) synthase [NAD(P)(+)]-like (Fragment) OS=Homo sapiens OX=9606 GN=DUS1L PE=1 SV=1	11	3	4	3	309	35.2	7.3	5.58295e+06
Q9UBS0	RPS6KB2	Ribosomal protein S6 kinase beta-2 OS=Homo sapiens OX=9606 GN=RPS6KB2 PE=1 SV=2	7	3	5	3	482	53.4	7.34	5.5795e+06
Q92506	HSD17B8	(3R)-3-hydroxyacyl-CoA dehydrogenase OS=Homo sapiens OX=9606 GN=HSD17B8 PE=1 SV=2	15	3	3	3	261	27	6.54	5.56596e+06
A0A8V8TRF6	CLASP1	CLIP-associating protein 1 OS=Homo sapiens OX=9606 GN=CLASP1 PE=4 SV=1	4	5	9	3	1454	160.3	8.68	5.55585e+06
Q8TC07	TBC1D15	TBC1 domain family member 15 OS=Homo sapiens OX=9606 GN=TBC1D15 PE=1 SV=2	3	2	2	2	691	79.4	5.67	5.55269e+06
O14646	CHD1	Chromodomain-helicase-DNA-binding protein 1 OS=Homo sapiens OX=9606 GN=CHD1 PE=1 SV=2	4	7	11	3	1710	196.6	7.14	5.54266e+06
A0A6I8PIT5	HSPA12A	Heat shock 70 kDa protein 12A OS=Homo sapiens OX=9606 GN=HSPA12A PE=1 SV=1	2	1	1	1	592	66.3	8.06	5537900
D3DPS3	MAP7D1	Arginine/proline rich coiled-coil 1, isoform CRA_b OS=Homo sapiens OX=9606 GN=MAP7D1 PE=1 SV=1	8	5	6	5	840	92.6	10.11	5.53294e+06
D3YTB5	IRAK1	Interleukin-1 receptor-associated kinase 1 OS=Homo sapiens OX=9606 GN=IRAK1 PE=1 SV=1	6	4	4	4	708	76	7.02	5.53138e+06
E9PC52	RBBP7	Histone-binding protein RBBP7 OS=Homo sapiens OX=9606 GN=RBBP7 PE=1 SV=1	21	8	10	3	416	46.9	5.07	5.51255e+06
Q92541	RTF1	RNA polymerase-associated protein RTF1 homolog OS=Homo sapiens OX=9606 GN=RTF1 PE=1 SV=4	6	4	4	4	710	80.3	8.15	5.50899e+06
D6RG30	ASTE1	Asteroid homolog 1 (Drosophila), isoform CRA_c OS=Homo sapiens OX=9606 GN=ASTE1 PE=1 SV=1	9	6	7	6	704	79.9	8.06	5.50094e+06
Q9NRR4	DROSHA	Ribonuclease 3 OS=Homo sapiens OX=9606 GN=DROSHA PE=1 SV=2	2	3	3	3	1374	159.2	7.87	5.49978e+06
Q86Y56	DNAAF5	Dynein axonemal assembly factor 5 OS=Homo sapiens OX=9606 GN=DNAAF5 PE=1 SV=4	8	6	10	6	855	93.5	6.42	5.49729e+06
G5E9D5	ELAC2	Zinc phosphodiesterase ELAC protein 2 OS=Homo sapiens OX=9606 GN=ELAC2 PE=1 SV=1	4	3	4	3	807	90	8	5480593
Q96C36	PYCR2	Pyrroline-5-carboxylate reductase 2 OS=Homo sapiens OX=9606 GN=PYCR2 PE=1 SV=1	18	4	4	4	320	33.6	7.77	5.48e+06
Q9NRN7	AASDHPPT	L-aminoadipate-semialdehyde dehydrogenase-phosphopantetheinyl transferase OS=Homo sapiens OX=9606 GN=AASDHPPT PE=1 SV=2	6	2	3	2	309	35.8	6.8	5.4665e+06
E7EWE1	UBA5	Ubiquitin-like modifier-activating enzyme 5 OS=Homo sapiens OX=9606 GN=UBA5 PE=1 SV=1	6	2	5	2	347	38.7	5.47	5.4486e+06
Q01831	XPC	DNA repair protein complementing XP-C cells OS=Homo sapiens OX=9606 GN=XPC PE=1 SV=4	3	3	6	3	940	105.9	8.9	5.44425e+06
O15397	IPO8	Importin-8 OS=Homo sapiens OX=9606 GN=IPO8 PE=1 SV=2	6	5	8	5	1037	119.9	5.16	5.441e+06
J3QRU8	GIT1	ARF GTPase-activating protein GIT1 OS=Homo sapiens OX=9606 GN=GIT1 PE=1 SV=1	7	4	4	4	694	76.8	6.51	5.44045e+06
Q9HAV0	GNB4	Guanine nucleotide-binding protein subunit beta-4 OS=Homo sapiens OX=9606 GN=GNB4 PE=1 SV=3	19	6	17	2	340	37.5	6	5.43526e+06
Q5H919	HTATSF1	HIV Tat-specific factor 1 (Fragment) OS=Homo sapiens OX=9606 GN=HTATSF1 PE=1 SV=1	7	2	2	2	223	25.2	4.65	5.4214e+06
Q9NR12	PDLIM7	PDZ and LIM domain protein 7 OS=Homo sapiens OX=9606 GN=PDLIM7 PE=1 SV=1	8	4	5	4	457	49.8	8.41	5.41573e+06
Q9NZ45	CISD1	CDGSH iron-sulfur domain-containing protein 1 OS=Homo sapiens OX=9606 GN=CISD1 PE=1 SV=1	26	2	3	2	108	12.2	9.09	5.41352e+06
O43660	PLRG1	Pleiotropic regulator 1 OS=Homo sapiens OX=9606 GN=PLRG1 PE=1 SV=1	4	3	3	3	514	57.2	9.17	5.41228e+06
P82932	MRPS6	28S ribosomal protein S6, mitochondrial OS=Homo sapiens OX=9606 GN=MRPS6 PE=1 SV=3	6	1	1	1	125	14.2	9.26	5402749
O95171	SCEL	Sciellin OS=Homo sapiens OX=9606 GN=SCEL PE=1 SV=2	1	1	1	1	688	77.5	9.38	5.39555e+06
Q9Y6Y8	SEC23IP	SEC23-interacting protein OS=Homo sapiens OX=9606 GN=SEC23IP PE=1 SV=1	1	1	1	1	1000	111	5.54	5.38016e+06
P48634	PRRC2A	Protein PRRC2A OS=Homo sapiens OX=9606 GN=PRRC2A PE=1 SV=3	3	4	7	4	2157	228.7	9.45	5.37184e+06
Q7L576	CYFIP1	Cytoplasmic FMR1-interacting protein 1 OS=Homo sapiens OX=9606 GN=CYFIP1 PE=1 SV=1	7	8	9	8	1253	145.1	6.9	5.3563e+06
Q9HAU0	PLEKHA5	Pleckstrin homology domain-containing family A member 5 OS=Homo sapiens OX=9606 GN=PLEKHA5 PE=1 SV=1	4	4	5	4	1116	127.4	7.53	5.35499e+06
O15381	NVL	Nuclear valosin-containing protein-like OS=Homo sapiens OX=9606 GN=NVL PE=1 SV=1	12	8	8	8	856	95	6.48	5.34984e+06
A0A0A6YYC0	RPS6KA4	non-specific serine/threonine protein kinase (Fragment) OS=Homo sapiens OX=9606 GN=RPS6KA4 PE=1 SV=5	4	3	3	3	704	78.3	7.62	5.34486e+06
E9PJK4	ARHGAP42	Rho GTPase-activating protein 42 OS=Homo sapiens OX=9606 GN=ARHGAP42 PE=1 SV=1	1	1	1	1	840	94.4	7.75	5.33944e+06
O60343	TBC1D4	TBC1 domain family member 4 OS=Homo sapiens OX=9606 GN=TBC1D4 PE=1 SV=2	4	4	6	4	1298	146.5	7.01	5.32833e+06
P49790	NUP153	Nuclear pore complex protein Nup153 OS=Homo sapiens OX=9606 GN=NUP153 PE=1 SV=2	3	4	4	4	1475	153.8	8.73	5.3183e+06
O00743	PPP6C	Serine/threonine-protein phosphatase 6 catalytic subunit OS=Homo sapiens OX=9606 GN=PPP6C PE=1 SV=1	12	3	3	3	305	35.1	5.69	5.31474e+06
Q9Y6J9	TAF6L	TAF6-like RNA polymerase II p300/CBP-associated factor-associated factor 65 kDa subunit 6L OS=Homo sapiens OX=9606 GN=TAF6L PE=1 SV=1	10	5	7	5	622	67.8	8.97	5.30976e+06
A0A0C4DG89	DDX46	RNA helicase OS=Homo sapiens OX=9606 GN=DDX46 PE=1 SV=1	4	4	5	4	1032	117.4	9.29	5.30332e+06
O75152	ZC3H11A	Zinc finger CCCH domain-containing protein 11A OS=Homo sapiens OX=9606 GN=ZC3H11A PE=1 SV=3	4	3	6	3	810	89.1	8.37	5.30033e+06
Q9H5Q4	TFB2M	Dimethyladenosine transferase 2, mitochondrial OS=Homo sapiens OX=9606 GN=TFB2M PE=1 SV=1	6	3	5	3	396	45.3	9.19	5.28839e+06
Q9HAC8	UBTD1	Ubiquitin domain-containing protein 1 OS=Homo sapiens OX=9606 GN=UBTD1 PE=1 SV=1	20	5	5	5	227	25.9	7.83	5.28084e+06
Q969V3	NCLN	Nicalin OS=Homo sapiens OX=9606 GN=NCLN PE=1 SV=2	11	5	6	5	563	62.9	6.89	5.24781e+06
Q03111	MLLT1	Protein ENL OS=Homo sapiens OX=9606 GN=MLLT1 PE=1 SV=2	4	2	5	2	559	62	8.59	5.24777e+06
H7C0X5	CPVL	Probable serine carboxypeptidase CPVL (Fragment) OS=Homo sapiens OX=9606 GN=CPVL PE=1 SV=1	10	2	3	2	180	21.2	7.03	5243330
Q9H2K0	MTIF3	Translation initiation factor IF-3, mitochondrial OS=Homo sapiens OX=9606 GN=MTIF3 PE=1 SV=4	3	1	1	1	278	31.7	9.69	5234739
Q14145	KEAP1	Kelch-like ECH-associated protein 1 OS=Homo sapiens OX=9606 GN=KEAP1 PE=1 SV=2	5	3	3	3	624	69.6	6.44	5.22756e+06
Q15428	SF3A2	Splicing factor 3A subunit 2 OS=Homo sapiens OX=9606 GN=SF3A2 PE=1 SV=2	7	3	4	3	464	49.2	9.64	5.22544e+06
A0A087X0W9	OTUD6B	ubiquitinyl hydrolase 1 OS=Homo sapiens OX=9606 GN=OTUD6B PE=1 SV=1	4	1	2	1	323	37.3	6.74	5209652
A0A7P0TA76	ACSL3	Fatty acid CoA ligase Acsl3 OS=Homo sapiens OX=9606 GN=ACSL3 PE=1 SV=1	6	4	4	4	712	79.6	8.46	5.16542e+06
B1AJY5	PSMD10	26S proteasome non-ATPase regulatory subunit 10 OS=Homo sapiens OX=9606 GN=PSMD10 PE=1 SV=1	16	3	3	3	185	20.2	5.58	5.16537e+06
Q9HBE1	PATZ1	POZ-, AT hook-, and zinc finger-containing protein 1 OS=Homo sapiens OX=9606 GN=PATZ1 PE=1 SV=1	4	3	3	3	687	74	8.35	5.12086e+06
P41214	EIF2D	Eukaryotic translation initiation factor 2D OS=Homo sapiens OX=9606 GN=EIF2D PE=1 SV=3	13	5	6	5	584	64.7	7.65	5.12075e+06
P49755	TMED10	Transmembrane emp24 domain-containing protein 10 OS=Homo sapiens OX=9606 GN=TMED10 PE=1 SV=2	11	2	5	2	219	25	7.44	5.10925e+06
Q709F0	ACAD11	Acyl-CoA dehydrogenase family member 11 OS=Homo sapiens OX=9606 GN=ACAD11 PE=1 SV=3	5	4	4	4	780	87.2	8.02	5.08913e+06
Q9UMY1	NOL7	Nucleolar protein 7 OS=Homo sapiens OX=9606 GN=NOL7 PE=1 SV=2	17	3	5	3	257	29.4	9.67	5.08211e+06
H7C331	ENTR1	Endosome-associated-trafficking regulator 1 (Fragment) OS=Homo sapiens OX=9606 GN=ENTR1 PE=1 SV=1	8	1	1	1	167	19	5.99	5077686
P13667	PDIA4	Protein disulfide-isomerase A4 OS=Homo sapiens OX=9606 GN=PDIA4 PE=1 SV=2	8	4	5	4	645	72.9	5.07	5.06467e+06
Q92979	EMG1	Ribosomal RNA small subunit methyltransferase NEP1 OS=Homo sapiens OX=9606 GN=EMG1 PE=1 SV=4	16	3	3	3	244	26.7	9.17	5.05239e+06
A0A087WY03	SREK1	Splicing regulatory glutamine/lysine-rich protein 1 OS=Homo sapiens OX=9606 GN=SREK1 PE=1 SV=1	14	1	1	1	100	10.7	4.78	5.02295e+06
Q92614	MYO18A	Unconventional myosin-XVIIIa OS=Homo sapiens OX=9606 GN=MYO18A PE=1 SV=3	2	4	4	4	2054	233	6.3	5.02121e+06
Q32NC0	C18orf21	UPF0711 protein C18orf21 OS=Homo sapiens OX=9606 GN=C18orf21 PE=1 SV=1	20	5	6	5	220	24.8	10.26	5.01486e+06
Q6P1L8	MRPL14	39S ribosomal protein L14, mitochondrial OS=Homo sapiens OX=9606 GN=MRPL14 PE=1 SV=1	17	2	2	2	145	15.9	10.24	5.00621e+06
A0A8V8TM21	SLC39A7	Zinc transporter SLC39A7 OS=Homo sapiens OX=9606 GN=SLC39A7 PE=4 SV=1	6	2	2	2	451	48.1	6.89	4983509
H0YJZ6	DICER1	Endoribonuclease Dicer OS=Homo sapiens OX=9606 GN=DICER1 PE=1 SV=2	2	4	4	4	1715	195	5.71	4.97842e+06
O94826	TOMM70	Mitochondrial import receptor subunit TOM70 OS=Homo sapiens OX=9606 GN=TOMM70 PE=1 SV=1	5	3	4	3	608	67.4	7.12	4977365
Q14011	CIRBP	Cold-inducible RNA-binding protein OS=Homo sapiens OX=9606 GN=CIRBP PE=1 SV=1	6	1	1	1	172	18.6	9.51	4973806
Q96T17	MAP7D2	MAP7 domain-containing protein 2 OS=Homo sapiens OX=9606 GN=MAP7D2 PE=1 SV=2	5	3	3	3	732	81.9	8.84	4.97058e+06
Q01105	SET	Protein SET OS=Homo sapiens OX=9606 GN=SET PE=1 SV=3	12	3	4	3	290	33.5	4.32	4.96229e+06
Q6P4A7	SFXN4	Sideroflexin-4 OS=Homo sapiens OX=9606 GN=SFXN4 PE=1 SV=1	6	2	3	2	337	38	9.19	4.9588e+06
P30837	ALDH1B1	Aldehyde dehydrogenase X, mitochondrial OS=Homo sapiens OX=9606 GN=ALDH1B1 PE=1 SV=4	9	5	7	4	517	57.2	6.99	4.95434e+06
Q99536	VAT1	Synaptic vesicle membrane protein VAT-1 homolog OS=Homo sapiens OX=9606 GN=VAT1 PE=1 SV=2	14	4	6	4	393	41.9	6.29	4.94236e+06
P26583	HMGB2	High mobility group protein B2 OS=Homo sapiens OX=9606 GN=HMGB2 PE=1 SV=2	26	5	6	3	209	24	7.81	4.91918e+06
Q8TAF3	WDR48	WD repeat-containing protein 48 OS=Homo sapiens OX=9606 GN=WDR48 PE=1 SV=1	7	4	4	4	677	76.2	7.03	4.91148e+06
P50395	GDI2	Rab GDP dissociation inhibitor beta OS=Homo sapiens OX=9606 GN=GDI2 PE=1 SV=2	4	2	3	1	445	50.6	6.47	4.90792e+06
C9JWF7	SRPK2	SRSF protein kinase 2 (Fragment) OS=Homo sapiens OX=9606 GN=SRPK2 PE=1 SV=1	6	2	2	1	231	25.8	8.59	4896230
Q8WUB8	PHF10	PHD finger protein 10 OS=Homo sapiens OX=9606 GN=PHF10 PE=1 SV=3	6	3	5	3	498	56	6.62	4.89619e+06
U3KPX3	CSNK1A1	Casein kinase I isoform alpha OS=Homo sapiens OX=9606 GN=CSNK1A1 PE=1 SV=2	10	3	4	3	368	42.4	9.6	4894948
Q9NS86	LANCL2	LanC-like protein 2 OS=Homo sapiens OX=9606 GN=LANCL2 PE=1 SV=1	8	3	3	3	450	50.8	7.43	4.89429e+06
O14579	COPE	Coatomer subunit epsilon OS=Homo sapiens OX=9606 GN=COPE PE=1 SV=3	18	4	5	4	308	34.5	5.12	4.89079e+06
Q7L3T8	PARS2	Probable proline--tRNA ligase, mitochondrial OS=Homo sapiens OX=9606 GN=PARS2 PE=1 SV=1	9	4	6	4	475	53.2	8.1	4.88112e+06
A0A1B0GU92	1 SV	Peptidase A1 domain-containing protein OS=Homo sapiens OX=9606 PE=1 SV=1	7	3	4	3	557	59.8	6.62	4.87961e+06
F5H6Q1	OTUB1	Ubiquitin thioesterase OS=Homo sapiens OX=9606 GN=OTUB1 PE=1 SV=1	3	1	2	1	280	32.3	4.87	4.87668e+06
K7ELX4	FECH	Ferrochelatase, mitochondrial (Fragment) OS=Homo sapiens OX=9606 GN=FECH PE=1 SV=1	11	3	3	3	326	37	9.31	4874935
Q9NPF4	OSGEP	tRNA N6-adenosine threonylcarbamoyltransferase OS=Homo sapiens OX=9606 GN=OSGEP PE=1 SV=1	3	1	1	1	335	36.4	6.35	4.86864e+06
Q9H9Y6	POLR1B	DNA-directed RNA polymerase I subunit RPA2 OS=Homo sapiens OX=9606 GN=POLR1B PE=1 SV=2	3	3	4	3	1135	128.1	7.83	4.86625e+06
Q9UHD1	CHORDC1	Cysteine and histidine-rich domain-containing protein 1 OS=Homo sapiens OX=9606 GN=CHORDC1 PE=1 SV=2	12	4	4	4	332	37.5	7.87	4.86428e+06
Q5VT25	CDC42BPA	Serine/threonine-protein kinase MRCK alpha OS=Homo sapiens OX=9606 GN=CDC42BPA PE=1 SV=1	3	5	5	3	1732	197.2	6.58	4.84625e+06
O43913	ORC5	Origin recognition complex subunit 5 OS=Homo sapiens OX=9606 GN=ORC5 PE=1 SV=1	6	3	4	3	435	50.3	7.74	4843199
A0A2R8Y653	UCK2	uridine/cytidine kinase OS=Homo sapiens OX=9606 GN=UCK2 PE=1 SV=1	11	2	2	2	240	27.4	6.42	4.843e+06
O43159	RRP8	Ribosomal RNA-processing protein 8 OS=Homo sapiens OX=9606 GN=RRP8 PE=1 SV=2	14	5	7	5	456	50.7	9.42	4.83965e+06
Q9UJW0	DCTN4	Dynactin subunit 4 OS=Homo sapiens OX=9606 GN=DCTN4 PE=1 SV=1	13	5	5	5	460	52.3	7.34	4.83896e+06
Q9H223	EHD4	EH domain-containing protein 4 OS=Homo sapiens OX=9606 GN=EHD4 PE=1 SV=1	9	4	5	3	541	61.1	6.76	4.80961e+06
Q5BKZ1	ZNF326	DBIRD complex subunit ZNF326 OS=Homo sapiens OX=9606 GN=ZNF326 PE=1 SV=2	8	4	6	4	582	65.6	5.15	4.80873e+06
A0A0C4DGL3	DUT	Deoxyuridine 5'-triphosphate nucleotidohydrolase OS=Homo sapiens OX=9606 GN=DUT PE=1 SV=1	21	3	3	3	141	15.4	6.57	4.79965e+06
P49748	ACADVL	Very long-chain specific acyl-CoA dehydrogenase, mitochondrial OS=Homo sapiens OX=9606 GN=ACADVL PE=1 SV=1	8	4	4	4	655	70.3	8.75	4.79434e+06
O43824	GTPBP6	Putative GTP-binding protein 6 OS=Homo sapiens OX=9606 GN=GTPBP6 PE=1 SV=4	8	3	3	3	516	56.9	9.42	4.77577e+06
P19387	POLR2C	DNA-directed RNA polymerase II subunit RPB3 OS=Homo sapiens OX=9606 GN=POLR2C PE=1 SV=2	3	1	1	1	275	31.4	4.92	4.77188e+06
Q9NVH0	EXD2	Exonuclease 3'-5' domain-containing protein 2 OS=Homo sapiens OX=9606 GN=EXD2 PE=1 SV=2	10	5	5	5	621	70.3	8.32	4768407
F8W895	GPATCH4	G patch domain-containing protein 4 (Fragment) OS=Homo sapiens OX=9606 GN=GPATCH4 PE=1 SV=1	9	2	3	2	264	29.4	9.51	4767061
Q9BZH6	WDR11	WD repeat-containing protein 11 OS=Homo sapiens OX=9606 GN=WDR11 PE=1 SV=1	4	5	6	5	1224	136.6	6.92	4.76584e+06
Q9UPN7	PPP6R1	Serine/threonine-protein phosphatase 6 regulatory subunit 1 OS=Homo sapiens OX=9606 GN=PPP6R1 PE=1 SV=5	2	2	2	2	881	96.7	4.55	4752677
P15531	NME1	Nucleoside diphosphate kinase A OS=Homo sapiens OX=9606 GN=NME1 PE=1 SV=1	58	9	14	1	152	17.1	6.19	4.75155e+06
Q7Z7H8	MRPL10	39S ribosomal protein L10, mitochondrial OS=Homo sapiens OX=9606 GN=MRPL10 PE=1 SV=3	4	1	2	1	261	29.3	9.58	4.73601e+06
P24928	POLR2A	DNA-directed RNA polymerase II subunit RPB1 OS=Homo sapiens OX=9606 GN=POLR2A PE=1 SV=2	3	4	5	4	1970	217	7.37	4.72997e+06
Q6UVY6	MOXD1	DBH-like monooxygenase protein 1 OS=Homo sapiens OX=9606 GN=MOXD1 PE=1 SV=1	7	4	4	4	613	69.6	6.43	4.72939e+06
Q9BRD0	BUD13	BUD13 homolog OS=Homo sapiens OX=9606 GN=BUD13 PE=1 SV=1	3	2	2	2	619	70.5	9.86	4.72533e+06
Q86XP3	DDX42	ATP-dependent RNA helicase DDX42 OS=Homo sapiens OX=9606 GN=DDX42 PE=1 SV=1	2	2	2	2	938	102.9	7.02	4719222
Q7Z2W9	MRPL21	39S ribosomal protein L21, mitochondrial OS=Homo sapiens OX=9606 GN=MRPL21 PE=1 SV=2	11	2	5	2	205	22.8	9.89	4.71853e+06
Q8TDC3	BRSK1	Serine/threonine-protein kinase BRSK1 OS=Homo sapiens OX=9606 GN=BRSK1 PE=1 SV=2	3	2	2	2	778	85	9.32	4709853
Q14980	NUMA1	Nuclear mitotic apparatus protein 1 OS=Homo sapiens OX=9606 GN=NUMA1 PE=1 SV=2	3	6	7	6	2115	238.1	5.78	4.70256e+06
P36551	CPOX	Oxygen-dependent coproporphyrinogen-III oxidase, mitochondrial OS=Homo sapiens OX=9606 GN=CPOX PE=1 SV=3	9	4	6	4	454	50.1	8.25	4.70151e+06
Q14254	FLOT2	Flotillin-2 OS=Homo sapiens OX=9606 GN=FLOT2 PE=1 SV=2	14	5	7	5	428	47	5.25	4.69578e+06
A3KN83	SBNO1	Protein strawberry notch homolog 1 OS=Homo sapiens OX=9606 GN=SBNO1 PE=1 SV=1	3	4	5	4	1393	154.2	7.88	4694018
A0A2R8Y7Q1	BPTF	Nucleosome-remodeling factor subunit BPTF OS=Homo sapiens OX=9606 GN=BPTF PE=1 SV=1	1	4	5	3	2965	330.6	6.1	4.68873e+06
Q9BTE6	AARSD1	Alanyl-tRNA editing protein Aarsd1 OS=Homo sapiens OX=9606 GN=AARSD1 PE=1 SV=2	5	2	2	2	412	45.5	6.42	4.6886e+06
Q96CX2	KCTD12	BTB/POZ domain-containing protein KCTD12 OS=Homo sapiens OX=9606 GN=KCTD12 PE=1 SV=1	15	5	6	5	325	35.7	5.64	4.68048e+06
P09936	UCHL1	Ubiquitin carboxyl-terminal hydrolase isozyme L1 OS=Homo sapiens OX=9606 GN=UCHL1 PE=1 SV=2	4	1	1	1	223	24.8	5.48	4.6773e+06
Q9H814	PHAX	Phosphorylated adapter RNA export protein OS=Homo sapiens OX=9606 GN=PHAX PE=1 SV=1	8	3	3	3	394	44.4	5.4	4672859
Q86X29	LSR	Lipolysis-stimulated lipoprotein receptor OS=Homo sapiens OX=9606 GN=LSR PE=1 SV=4	14	6	6	6	649	71.4	7.97	4.67231e+06
Q96HC4	PDLIM5	PDZ and LIM domain protein 5 OS=Homo sapiens OX=9606 GN=PDLIM5 PE=1 SV=5	2	1	2	1	596	63.9	8.21	4.6609e+06
Q4TT34	NME4	Nucleoside diphosphate kinase OS=Homo sapiens OX=9606 GN=NME4 PE=1 SV=1	10	2	2	2	195	21.5	10.56	4.65462e+06
A0A0A0MSK5	TOR1AIP1	Torsin-1A-interacting protein 1 OS=Homo sapiens OX=9606 GN=TOR1AIP1 PE=1 SV=1	10	4	7	4	462	52.4	7.06	4.65181e+06
A0A3B3ITW3	ABCD3	ATP-binding cassette sub-family D member 3 OS=Homo sapiens OX=9606 GN=ABCD3 PE=1 SV=2	4	3	4	3	659	75.4	9.39	4.64949e+06
Q9NQ50	MRPL40	39S ribosomal protein L40, mitochondrial OS=Homo sapiens OX=9606 GN=MRPL40 PE=1 SV=1	8	2	4	2	206	24.5	9.63	4.6456e+06
H0YKB5	MFGE8	Lactadherin OS=Homo sapiens OX=9606 GN=MFGE8 PE=1 SV=2	6	2	3	2	379	42.4	7.81	4.64342e+06
D6RBM0	HNRNPH1	Heterogeneous nuclear ribonucleoprotein H (Fragment) OS=Homo sapiens OX=9606 GN=HNRNPH1 PE=1 SV=1	64	12	35	1	212	24.1	7.46	4639890
Q9NRW1	RAB6B	Ras-related protein Rab-6B OS=Homo sapiens OX=9606 GN=RAB6B PE=1 SV=1	14	3	6	2	208	23.4	5.53	4.62651e+06
Q8IX18	DHX40	Probable ATP-dependent RNA helicase DHX40 OS=Homo sapiens OX=9606 GN=DHX40 PE=1 SV=2	6	5	6	5	779	88.5	8.65	4.62246e+06
Q96NY9	MUS81	Crossover junction endonuclease MUS81 OS=Homo sapiens OX=9606 GN=MUS81 PE=1 SV=3	5	2	2	2	551	61.1	9.73	4614974
P62993	GRB2	Growth factor receptor-bound protein 2 OS=Homo sapiens OX=9606 GN=GRB2 PE=1 SV=1	20	4	5	4	217	25.2	6.32	4.61231e+06
Q96GD0	PDXP	Chronophin OS=Homo sapiens OX=9606 GN=PDXP PE=1 SV=2	13	3	4	3	296	31.7	6.55	4.6066e+06
Q13509	TUBB3	Tubulin beta-3 chain OS=Homo sapiens OX=9606 GN=TUBB3 PE=1 SV=2	33	15	88	1	450	50.4	4.93	4.60084e+06
Q9UNZ5	C19orf53	Leydig cell tumor 10 kDa protein homolog OS=Homo sapiens OX=9606 GN=C19orf53 PE=1 SV=1	7	1	1	1	99	10.6	11.55	4600746
Q8IUX4	APOBEC3F	DNA dC->dU-editing enzyme APOBEC-3F OS=Homo sapiens OX=9606 GN=APOBEC3F PE=1 SV=3	8	3	4	2	373	45	7.23	4.60064e+06
O00487	PSMD14	26S proteasome non-ATPase regulatory subunit 14 OS=Homo sapiens OX=9606 GN=PSMD14 PE=1 SV=1	2	1	2	1	310	34.6	6.52	4598991
Q6IAA8	LAMTOR1	Ragulator complex protein LAMTOR1 OS=Homo sapiens OX=9606 GN=LAMTOR1 PE=1 SV=2	24	3	3	3	161	17.7	5.15	4.59722e+06
P50416	CPT1A	Carnitine O-palmitoyltransferase 1, liver isoform OS=Homo sapiens OX=9606 GN=CPT1A PE=1 SV=2	4	3	5	3	773	88.3	8.65	4.58614e+06
Q53EZ4	CEP55	Centrosomal protein of 55 kDa OS=Homo sapiens OX=9606 GN=CEP55 PE=1 SV=3	5	2	2	2	464	54.1	7.01	4.5368e+06
P28370	SMARCA1	Probable global transcription activator SNF2L1 OS=Homo sapiens OX=9606 GN=SMARCA1 PE=1 SV=2	10	11	20	3	1054	122.5	8.09	4536180
Q96FX8	PERP	p53 apoptosis effector related to PMP-22 OS=Homo sapiens OX=9606 GN=PERP PE=1 SV=1	4	1	1	1	193	21.4	7.03	4.52229e+06
Q06203	PPAT	Amidophosphoribosyltransferase OS=Homo sapiens OX=9606 GN=PPAT PE=1 SV=1	6	3	4	3	517	57.4	6.76	4.50609e+06
Q9NVI1	FANCI	Fanconi anemia group I protein OS=Homo sapiens OX=9606 GN=FANCI PE=1 SV=4	3	4	6	4	1328	149.2	6.74	4.49705e+06
A0A7I2SU25	GNE	Bifunctional UDP-N-acetylglucosamine 2-epimerase/N-acetylmannosamine kinase OS=Homo sapiens OX=9606 GN=GNE PE=1 SV=1	6	3	3	3	663	72.5	6.77	4.48397e+06
Q9Y4F1	FARP1	FERM, ARHGEF and pleckstrin domain-containing protein 1 OS=Homo sapiens OX=9606 GN=FARP1 PE=1 SV=1	7	6	8	6	1045	118.6	8.15	4.48154e+06
H7C112	FBXL19	F-box/LRR-repeat protein 19 (Fragment) OS=Homo sapiens OX=9606 GN=FBXL19 PE=1 SV=1	3	2	3	2	586	64.4	9.06	4.47944e+06
Q9NQC3	RTN4	Reticulon-4 OS=Homo sapiens OX=9606 GN=RTN4 PE=1 SV=2	1	1	1	1	1192	129.9	4.5	4475093
P04899	GNAI2	Guanine nucleotide-binding protein G(i) subunit alpha-2 OS=Homo sapiens OX=9606 GN=GNAI2 PE=1 SV=3	29	9	20	4	355	40.4	5.54	4.4676e+06
O14981	BTAF1	TATA-binding protein-associated factor 172 OS=Homo sapiens OX=9606 GN=BTAF1 PE=1 SV=2	3	5	6	5	1849	206.8	6.52	4.46256e+06
F8W543	NAP1L1	Nucleosome assembly protein 1-like 1 OS=Homo sapiens OX=9606 GN=NAP1L1 PE=1 SV=1	17	8	28	1	328	38.2	4.56	4.44838e+06
F8VXU5	VPS29	Vacuolar protein sorting-associated protein 29 OS=Homo sapiens OX=9606 GN=VPS29 PE=1 SV=1	8	2	2	2	214	24	8.18	4.4456e+06
O60763	USO1	General vesicular transport factor p115 OS=Homo sapiens OX=9606 GN=USO1 PE=1 SV=2	5	5	6	5	962	107.8	4.91	4.44539e+06
Q96QE3	ATAD5	ATPase family AAA domain-containing protein 5 OS=Homo sapiens OX=9606 GN=ATAD5 PE=1 SV=4	2	4	5	4	1844	207.4	9.19	4.4271e+06
H0YIV5	LETMD1	LETM1 domain-containing protein 1 (Fragment) OS=Homo sapiens OX=9606 GN=LETMD1 PE=1 SV=1	16	2	2	2	144	16.4	9.69	4.42489e+06
P13489	RNH1	Ribonuclease inhibitor OS=Homo sapiens OX=9606 GN=RNH1 PE=1 SV=2	5	2	3	2	461	49.9	4.82	4423685
Q14573	ITPR3	Inositol 1,4,5-trisphosphate receptor type 3 OS=Homo sapiens OX=9606 GN=ITPR3 PE=1 SV=2	2	5	5	5	2671	303.9	6.48	4.419e+06
Q6IN84	MRM1	rRNA methyltransferase 1, mitochondrial OS=Homo sapiens OX=9606 GN=MRM1 PE=1 SV=1	8	3	3	3	353	38.6	7.94	4.41045e+06
Q92600	CNOT9	CCR4-NOT transcription complex subunit 9 OS=Homo sapiens OX=9606 GN=CNOT9 PE=1 SV=1	11	3	4	3	299	33.6	8.03	4.40504e+06
Q9NTZ6	RBM12	RNA-binding protein 12 OS=Homo sapiens OX=9606 GN=RBM12 PE=1 SV=1	2	2	2	2	932	97.3	8.63	4.39328e+06
Q8WV22	NSMCE1	Non-structural maintenance of chromosomes element 1 homolog OS=Homo sapiens OX=9606 GN=NSMCE1 PE=1 SV=5	13	3	3	3	266	30.8	7.47	4.39147e+06
Q14677	CLINT1	Clathrin interactor 1 OS=Homo sapiens OX=9606 GN=CLINT1 PE=1 SV=1	6	3	3	3	625	68.2	6.42	4.39024e+06
Q7Z7K6	CENPV	Centromere protein V OS=Homo sapiens OX=9606 GN=CENPV PE=1 SV=1	8	2	3	2	275	29.9	9.73	4373850
O15446	POLR1G	DNA-directed RNA polymerase I subunit RPA34 OS=Homo sapiens OX=9606 GN=POLR1G PE=1 SV=1	8	3	4	3	510	55	8.51	4.36569e+06
A8MXL6	SEC13	Protein SEC13 homolog OS=Homo sapiens OX=9606 GN=SEC13 PE=1 SV=1	8	2	2	2	284	31.6	5.82	4.36346e+06
Q9UBF2	COPG2	Coatomer subunit gamma-2 OS=Homo sapiens OX=9606 GN=COPG2 PE=1 SV=1	3	2	4	2	871	97.6	5.81	4.36195e+06
Q14680	MELK	Maternal embryonic leucine zipper kinase OS=Homo sapiens OX=9606 GN=MELK PE=1 SV=3	3	2	2	2	651	74.6	8.72	4.36139e+06
A0A2R8Y6L5	DYRK1A	dual-specificity kinase (Fragment) OS=Homo sapiens OX=9606 GN=DYRK1A PE=1 SV=1	6	3	3	3	605	68.4	8.95	4.36038e+06
Q5JPH6	EARS2	Probable glutamate--tRNA ligase, mitochondrial OS=Homo sapiens OX=9606 GN=EARS2 PE=1 SV=2	5	3	4	3	523	58.7	8.76	4.35797e+06
G3V3A0	SERPINA3	Alpha-1-antichymotrypsin OS=Homo sapiens OX=9606 GN=SERPINA3 PE=1 SV=1	9	2	3	2	205	23.4	5.64	4.35787e+06
Q9P015	MRPL15	39S ribosomal protein L15, mitochondrial OS=Homo sapiens OX=9606 GN=MRPL15 PE=1 SV=1	12	3	7	3	296	33.4	10.01	4.35784e+06
A0A2Y9D025	NDUFA6	NADH dehydrogenase [ubiquinone] 1 alpha subcomplex subunit 6 OS=Homo sapiens OX=9606 GN=NDUFA6 PE=1 SV=1	5	1	1	1	154	17.9	10.14	4.354e+06
D6RIV2	OCIAD1	OCIA domain-containing protein 1 OS=Homo sapiens OX=9606 GN=OCIAD1 PE=1 SV=1	8	1	1	1	140	15.4	8.7	4350031
A0A7P0TBM9	BLM	DNA helicase OS=Homo sapiens OX=9606 GN=BLM PE=1 SV=1	3	4	5	4	1372	154.5	7.03	4.34828e+06
Q13505	MTX1	Metaxin-1 OS=Homo sapiens OX=9606 GN=MTX1 PE=1 SV=3	7	3	6	3	466	51.4	9.79	4.33458e+06
Q9H9Y2	RPF1	Ribosome production factor 1 OS=Homo sapiens OX=9606 GN=RPF1 PE=1 SV=2	14	4	6	4	349	40.1	10.01	4.32954e+06
Q01469	FABP5	Fatty acid-binding protein 5 OS=Homo sapiens OX=9606 GN=FABP5 PE=1 SV=3	14	2	4	2	135	15.2	7.01	4.32209e+06
Q9H6T3	RPAP3	RNA polymerase II-associated protein 3 OS=Homo sapiens OX=9606 GN=RPAP3 PE=1 SV=2	5	3	3	3	665	75.7	6.84	4.3113e+06
A0A0B4J231	IGLL5	Immunoglobulin lambda-like polypeptide 5 OS=Homo sapiens OX=9606 GN=IGLL5 PE=1 SV=1	11	2	3	1	215	23.1	8.84	4.31041e+06
V9GZ56	LSM4	U6 snRNA-associated Sm-like protein LSm4 (Fragment) OS=Homo sapiens OX=9606 GN=LSM4 PE=1 SV=1	9	3	4	3	238	25.7	10.15	4.31023e+06
A0A8V8TLV3	SMARCD2	SWI/SNF-related matrix-associated actin-dependent regulator of chromatin subfamily D member 2 OS=Homo sapiens OX=9606 GN=SMARCD2 PE=4 SV=1	15	5	5	5	484	55.3	9.52	4.30928e+06
P31040	SDHA	Succinate dehydrogenase [ubiquinone] flavoprotein subunit, mitochondrial OS=Homo sapiens OX=9606 GN=SDHA PE=1 SV=2	5	3	3	3	664	72.6	7.39	4.29663e+06
E9PIE4	MTCH2	Mitochondrial carrier homolog 2 (Fragment) OS=Homo sapiens OX=9606 GN=MTCH2 PE=1 SV=8	4	1	3	1	262	28.5	7.61	4.28819e+06
P49720	PSMB3	Proteasome subunit beta type-3 OS=Homo sapiens OX=9606 GN=PSMB3 PE=1 SV=2	20	3	4	3	205	22.9	6.55	4.28604e+06
A0A0C4DGH3	NUMBL	Numb-like protein OS=Homo sapiens OX=9606 GN=NUMBL PE=1 SV=1	8	5	7	3	568	60.8	8.88	4.28357e+06
P52756	RBM5	RNA-binding protein 5 OS=Homo sapiens OX=9606 GN=RBM5 PE=1 SV=2	4	3	4	3	815	92.1	6.28	4.27607e+06
Q15631	TSN	Translin OS=Homo sapiens OX=9606 GN=TSN PE=1 SV=1	7	2	2	2	228	26.2	6.44	4.26589e+06
Q5HYI8	RABL3	Rab-like protein 3 OS=Homo sapiens OX=9606 GN=RABL3 PE=1 SV=1	9	2	3	2	236	26.4	7.11	4.26398e+06
O60293	ZFC3H1	Zinc finger C3H1 domain-containing protein OS=Homo sapiens OX=9606 GN=ZFC3H1 PE=1 SV=3	2	4	7	4	1989	226.2	8.13	4.26093e+06
A0A8I5KSE2	DNAH3	Dynein axonemal heavy chain 3 OS=Homo sapiens OX=9606 GN=DNAH3 PE=1 SV=1	0	1	4	1	4130	472.1	6.4	4.25118e+06
P01040	CSTA	Cystatin-A OS=Homo sapiens OX=9606 GN=CSTA PE=1 SV=1	38	3	3	3	98	11	5.5	4.24435e+06
Q06587	RING1	E3 ubiquitin-protein ligase RING1 OS=Homo sapiens OX=9606 GN=RING1 PE=1 SV=2	6	2	4	2	406	42.4	5.62	4242356
Q15633	TARBP2	RISC-loading complex subunit TARBP2 OS=Homo sapiens OX=9606 GN=TARBP2 PE=1 SV=3	6	2	3	2	366	39	6.54	4228809
Q02809	PLOD1	Procollagen-lysine,2-oxoglutarate 5-dioxygenase 1 OS=Homo sapiens OX=9606 GN=PLOD1 PE=1 SV=2	5	4	4	4	727	83.5	6.95	4.22278e+06
A0A8V8TNA1	CAMK2D	Calcium/calmodulin-dependent protein kinase type II subunit delta OS=Homo sapiens OX=9606 GN=CAMK2D PE=4 SV=1	9	4	6	2	511	57.6	7.15	4.22086e+06
Q15022	SUZ12	Polycomb protein SUZ12 OS=Homo sapiens OX=9606 GN=SUZ12 PE=1 SV=3	4	3	3	3	739	83	8.81	4.21121e+06
Q9HDC5	JPH1	Junctophilin-1 OS=Homo sapiens OX=9606 GN=JPH1 PE=1 SV=2	4	2	2	2	661	71.6	9.32	4.20393e+06
O94813	SLIT2	Slit homolog 2 protein OS=Homo sapiens OX=9606 GN=SLIT2 PE=1 SV=1	3	4	5	4	1529	169.8	7.06	4.19557e+06
Q13523	PRPF4B	Serine/threonine-protein kinase PRP4 homolog OS=Homo sapiens OX=9606 GN=PRPF4B PE=1 SV=3	2	2	3	2	1007	116.9	10.26	4.19445e+06
Q8N5A5	ZGPAT	Zinc finger CCCH-type with G patch domain-containing protein OS=Homo sapiens OX=9606 GN=ZGPAT PE=1 SV=3	12	6	7	6	531	57.3	5.43	4.18761e+06
Q9BY12	SCAPER	S phase cyclin A-associated protein in the endoplasmic reticulum OS=Homo sapiens OX=9606 GN=SCAPER PE=1 SV=2	3	3	4	3	1400	158.2	7.44	4.18399e+06
Q9NS39	ADARB2	Double-stranded RNA-specific editase B2 OS=Homo sapiens OX=9606 GN=ADARB2 PE=1 SV=1	1	1	2	1	739	80.6	10.17	4.18337e+06
Q9NXW2	DNAJB12	DnaJ homolog subfamily B member 12 OS=Homo sapiens OX=9606 GN=DNAJB12 PE=1 SV=5	9	3	3	3	375	41.8	8.69	4181320
Q9HC21	SLC25A19	Mitochondrial thiamine pyrophosphate carrier OS=Homo sapiens OX=9606 GN=SLC25A19 PE=1 SV=1	16	5	6	5	320	35.5	9.55	4.17123e+06
A0A1C7CYZ1	MAPK15	Mitogen-activated protein kinase 15 (Fragment) OS=Homo sapiens OX=9606 GN=MAPK15 PE=1 SV=1	3	1	1	1	276	30.9	7.18	4.1679e+06
P82921	MRPS21	28S ribosomal protein S21, mitochondrial OS=Homo sapiens OX=9606 GN=MRPS21 PE=1 SV=3	30	2	3	2	87	10.7	9.92	4.16653e+06
Q8N2G8	GHDC	GH3 domain-containing protein OS=Homo sapiens OX=9606 GN=GHDC PE=1 SV=2	2	1	3	1	530	57.5	7.88	4.15817e+06
F8WCU9	ARID2	AT-rich interactive domain-containing protein 2 (Fragment) OS=Homo sapiens OX=9606 GN=ARID2 PE=1 SV=2	1	1	1	1	1762	188.9	7.46	4.15491e+06
O95298	NDUFC2	NADH dehydrogenase [ubiquinone] 1 subunit C2 OS=Homo sapiens OX=9606 GN=NDUFC2 PE=1 SV=1	17	2	3	2	119	14.2	8.98	4.14968e+06
Q8NI60	COQ8A	Atypical kinase COQ8A, mitochondrial OS=Homo sapiens OX=9606 GN=COQ8A PE=1 SV=1	2	1	1	1	647	71.9	6.99	4.14565e+06
P29508	SERPINB3	Serpin B3 OS=Homo sapiens OX=9606 GN=SERPINB3 PE=1 SV=2	5	2	2	2	390	44.5	6.81	4.14177e+06
A0A669KB89	SCRIB	SCRIB overlapping open reading frame protein OS=Homo sapiens OX=9606 GN=SCRIB PE=1 SV=1	2	3	4	3	1658	177.7	5.14	4.13822e+06
P06702	S100A9	Protein S100-A9 OS=Homo sapiens OX=9606 GN=S100A9 PE=1 SV=1	18	2	2	2	114	13.2	6.13	4.13286e+06
Q96EL2	MRPS24	28S ribosomal protein S24, mitochondrial OS=Homo sapiens OX=9606 GN=MRPS24 PE=1 SV=1	5	1	2	1	167	19	9.38	4.11918e+06
Q7Z7F7	MRPL55	39S ribosomal protein L55, mitochondrial OS=Homo sapiens OX=9606 GN=MRPL55 PE=1 SV=1	19	2	3	2	128	15.1	11.15	4.10128e+06
A0A7P0T8E8	PPIL2	RING-type E3 ubiquitin transferase OS=Homo sapiens OX=9606 GN=PPIL2 PE=1 SV=1	3	2	3	2	573	64.1	8.53	4100905
P15170	GSPT1	Eukaryotic peptide chain release factor GTP-binding subunit ERF3A OS=Homo sapiens OX=9606 GN=GSPT1 PE=1 SV=1	6	3	4	3	499	55.7	5.62	4.10046e+06
Q13619	CUL4A	Cullin-4A OS=Homo sapiens OX=9606 GN=CUL4A PE=1 SV=3	3	3	4	3	759	87.6	8.13	4.09323e+06
Q96II8	LRCH3	DISP complex protein LRCH3 OS=Homo sapiens OX=9606 GN=LRCH3 PE=1 SV=2	5	4	4	2	777	86	6.71	4.09151e+06
Q5JSH3	WDR44	WD repeat-containing protein 44 OS=Homo sapiens OX=9606 GN=WDR44 PE=1 SV=1	2	2	2	2	913	101.3	5.45	4.07304e+06
P35520	CBS	Cystathionine beta-synthase OS=Homo sapiens OX=9606 GN=CBS PE=1 SV=2	6	3	4	3	551	60.5	6.65	4.06769e+06
P52294	KPNA1	Importin subunit alpha-5 OS=Homo sapiens OX=9606 GN=KPNA1 PE=1 SV=3	9	3	3	2	538	60.2	5.01	4.06718e+06
O95202	LETM1	Mitochondrial proton/calcium exchanger protein OS=Homo sapiens OX=9606 GN=LETM1 PE=1 SV=1	10	7	7	7	739	83.3	6.7	4.06701e+06
Q03701	CEBPZ	CCAAT/enhancer-binding protein zeta OS=Homo sapiens OX=9606 GN=CEBPZ PE=1 SV=3	5	5	6	5	1054	120.9	5.94	4.06391e+06
M0QZM1	HNRNPM	Heterogeneous nuclear ribonucleoprotein M (Fragment) OS=Homo sapiens OX=9606 GN=HNRNPM PE=1 SV=1	69	28	151	1	383	40	6.73	4062708
Q99436	PSMB7	Proteasome subunit beta type-7 OS=Homo sapiens OX=9606 GN=PSMB7 PE=1 SV=1	8	2	2	2	277	29.9	7.68	4.05601e+06
Q5TH69	ARFGEF3	Brefeldin A-inhibited guanine nucleotide-exchange protein 3 OS=Homo sapiens OX=9606 GN=ARFGEF3 PE=1 SV=3	1	1	1	1	2177	240.5	5.82	4053571
Q9H0I9	TKTL2	Transketolase-like protein 2 OS=Homo sapiens OX=9606 GN=TKTL2 PE=2 SV=1	1	1	1	1	626	67.8	6.33	4.05315e+06
Q96IJ6	GMPPA	Mannose-1-phosphate guanyltransferase alpha OS=Homo sapiens OX=9606 GN=GMPPA PE=1 SV=1	13	5	8	5	420	46.3	7.21	4.05224e+06
D6RAR6	FASTKD3	FAST kinase domain-containing protein 3, mitochondrial OS=Homo sapiens OX=9606 GN=FASTKD3 PE=1 SV=1	2	1	1	1	608	69.3	8.43	4.04985e+06
Q9BZM5	ULBP2	UL16-binding protein 2 OS=Homo sapiens OX=9606 GN=ULBP2 PE=1 SV=1	13	3	3	3	246	27.4	7.3	4.04668e+06
Q9Y5S9	RBM8A	RNA-binding protein 8A OS=Homo sapiens OX=9606 GN=RBM8A PE=1 SV=1	10	2	2	2	174	19.9	5.72	4.04577e+06
O60232	ZNRD2	Protein ZNRD2 OS=Homo sapiens OX=9606 GN=ZNRD2 PE=1 SV=1	8	2	3	2	199	21.5	5.24	4.04477e+06
P29558	RBMS1	RNA-binding motif, single-stranded-interacting protein 1 OS=Homo sapiens OX=9606 GN=RBMS1 PE=1 SV=3	7	2	3	2	406	44.5	8.79	4.03572e+06
P16435	POR	NADPH--cytochrome P450 reductase OS=Homo sapiens OX=9606 GN=POR PE=1 SV=2	4	3	3	3	677	76.6	5.58	4.03117e+06
A0A1W2PPZ5	TCEA1	Transcription elongation factor OS=Homo sapiens OX=9606 GN=TCEA1 PE=1 SV=1	6	2	3	2	301	33.9	8.38	4.01985e+06
[truncated: 1,406 more rows]
