# Supplementary material for: Exosomal circ‐0100519 promotes breast cancer progression via inducing M2 macrophage polarisation by USP7/NRF2 axis
Source: Clin Transl Med. 2024 Aug 6;14(8):e1763. doi: 10.1002/ctm2.1763 (PMC11303452; doi:10.1002/ctm2.1763)
Supplement: Supplementary file 8 — Supporting Information [file CTM2-14-e1763-s004.xlsx]

## Sheet: Sheet1
Matrix ID	Name	Score	Relative score	Sequence ID	Start	End	Strand	Predicted sequence
MA0259.2	MA0259.2.ARNT::HIF1A	9.08275	1	NC_000013.11:c42994241-42992142	533	537	-	ACGTG
MA0259.2	MA0259.2.ARNT::HIF1A	9.08275	1	NC_000013.11:c42994241-42992142	1904	1908	+	ACGTG
MA0259.1	MA0259.1.ARNT::HIF1A	9.02487	0.935139	NC_000013.11:c42994241-42992142	1902	1909	+	ATACGTGG
MA0259.1	MA0259.1.ARNT::HIF1A	7.65423	0.89425	NC_000013.11:c42994241-42992142	532	539	-	CAACGTGG
MA0259.1	MA0259.1.ARNT::HIF1A	6.18132	0.850309	NC_000013.11:c42994241-42992142	1533	1540	+	GTATGTGC
MA0259.2	MA0259.2.ARNT::HIF1A	4.93666	0.840726	NC_000013.11:c42994241-42992142	623	627	+	CCGTG
MA0259.2	MA0259.2.ARNT::HIF1A	4.93666	0.840726	NC_000013.11:c42994241-42992142	1758	1762	+	CCGTG
MA0259.1	MA0259.1.ARNT::HIF1A	5.68161	0.835402	NC_000013.11:c42994241-42992142	1756	1763	+	GTCCGTGG
MA0259.1	MA0259.1.ARNT::HIF1A	4.93551	0.813144	NC_000013.11:c42994241-42992142	1181	1188	-	CTACCTGC
MA0259.2	MA0259.2.ARNT::HIF1A	4.18859	0.811989	NC_000013.11:c42994241-42992142	144	148	+	ATGTG
MA0259.2	MA0259.2.ARNT::HIF1A	4.18859	0.811989	NC_000013.11:c42994241-42992142	277	281	-	ATGTG
MA0259.2	MA0259.2.ARNT::HIF1A	4.18859	0.811989	NC_000013.11:c42994241-42992142	352	356	-	ATGTG
MA0259.2	MA0259.2.ARNT::HIF1A	4.18859	0.811989	NC_000013.11:c42994241-42992142	847	851	+	ATGTG
MA0259.2	MA0259.2.ARNT::HIF1A	4.18859	0.811989	NC_000013.11:c42994241-42992142	936	940	-	ATGTG
MA0259.2	MA0259.2.ARNT::HIF1A	4.18859	0.811989	NC_000013.11:c42994241-42992142	1256	1260	-	ATGTG
MA0259.2	MA0259.2.ARNT::HIF1A	4.18859	0.811989	NC_000013.11:c42994241-42992142	1334	1338	-	ATGTG
MA0259.2	MA0259.2.ARNT::HIF1A	4.18859	0.811989	NC_000013.11:c42994241-42992142	1358	1362	-	ATGTG
MA0259.2	MA0259.2.ARNT::HIF1A	4.18859	0.811989	NC_000013.11:c42994241-42992142	1535	1539	+	ATGTG
MA0259.1	MA0259.1.ARNT::HIF1A	4.88749	0.811711	NC_000013.11:c42994241-42992142	1389	1396	-	ATACCTGC
MA0259.1	MA0259.1.ARNT::HIF1A	4.75591	0.807786	NC_000013.11:c42994241-42992142	621	628	+	CACCGTGC
MA0259.1	MA0259.1.ARNT::HIF1A	4.69544	0.805982	NC_000013.11:c42994241-42992142	1333	1340	-	GGATGTGT
MA0259.1	MA0259.1.ARNT::HIF1A	4.5797	0.802529	NC_000013.11:c42994241-42992142	517	524	+	GGAGGTGG
MA0259.1	MA0259.1.ARNT::HIF1A	4.57188	0.802296	NC_000013.11:c42994241-42992142	845	852	+	GTATGTGT
MA0259.1	MA0259.1.ARNT::HIF1A	4.5661	0.802123	NC_000013.11:c42994241-42992142	1882	1889	+	GGACGGGG
